# Supplementary material for: Bidirectional Mendelian randomization analysis investigating the genetic association between primary breast cancer and colorectal cancer
Source: Front Immunol. 2024 Jan 12;14:1260941. doi: 10.3389/fimmu.2023.1260941 (PMC10811019; doi:10.3389/fimmu.2023.1260941)
Supplement: Supplementary file 1 [file DataSheet_1.xlsx]

## Sheet: BC_colon cancer
Position	phase_3_1kg_id	chr	a0	a1	combined_EAF	exposure.beta	exposure.se	onco_icogs_gwas_P1df	SNP	outcome.beta	outcome.se	PV.cancer_c_C18	MAF
803017	rs6597981	11	A	G	0.5178	0.0439	0.0062	1.35e-12	rs6597981	-0.00025146	0.00015802	0.11155	0.479826
1295349	rs2853669	5	A	G	0.3061	-0.0651	0.0069	4.05e-21	rs2853669	-0.00043947	0.00016986	0.0096757	0.31383
1898664	rs1973765	11	T	C	0.4001	-0.0817	0.0064	9.71e-38	rs1973765	-0.00023269	0.00016226	0.15157	0.38649
4728574	rs6787391	3	C	T	0.3807	0.0567	0.0064	9.07e-19	rs6787391	-8.37e-05	0.00016231	0.60589	0.404007
9090705	rs17145151	10	A	C	0.1203	0.0572	0.0095	1.8e-09	rs17145151	0.00014226	0.00024013	0.55357	0.122755
10135681	rs113577745	2	C	G	0.0992	0.064	0.0102	3.91e-10	rs113577745	-4.85e-05	0.00025988	0.85195	0.102222
10596022	rs2506889	1	C	T	0.3185	-0.0615	0.0067	2.38e-20	rs2506889	3.91e-05	0.0001675	0.81555	0.331436
13158277	rs78269692	19	T	C	0.0488	0.0922	0.0154	1.92e-09	rs78269692	0.00033279	0.00035283	0.34557	0.0524848
13713099	rs405447	6	A	G	0.5704	-0.0461	0.0063	1.73e-13	rs405447	-8.3e-05	0.00015914	0.60217	0.425571
13954571	rs2594714	19	G	A	0.2343	-0.0427	0.0075	1.08e-08	rs2594714	4.84e-05	0.00018491	0.79352	0.238139
16233619	rs4702131	5	T	C	0.5612	-0.0424	0.0062	1e-11	rs4702131	3.42e-05	0.00015884	0.82971	0.447975
16399557	rs3819405	6	C	T	0.3464	-0.0395	0.007	1.65e-08	rs3819405	-0.00039206	0.00016726	0.019078	0.33014
16574455	rs2403907	21	C	A	0.3159	-0.0796	0.0067	1.87e-32	rs2403907	0.00011244	0.00016992	0.50813	0.314862
17393925	rs56069439	19	C	A	0.2968	0.0387	0.0067	9.46e-09	rs56069439	4.83e-05	0.00017261	0.77963	0.294903
18533642	rs7258465	19	T	C	0.3436	-0.0725	0.0066	2.79e-28	rs7258465	-0.00023252	0.00016526	0.15944	0.347392
18807339	rs2992756	1	T	C	0.5194	-0.0506	0.0063	1.6e-15	rs2992756	7.07e-05	0.00015749	0.65329	0.499871
19310918	rs11684853	2	G	T	0.5606	-0.0442	0.0062	1.12e-12	rs11684853	-0.00011068	0.00015826	0.48432	0.443032
21940960	rs7971	7	A	G	0.3531	-0.0365	0.0065	1.93e-08	rs7971	8.38e-05	0.00016469	0.61094	0.357747
21961227	rs1985742	9	A	T	0.3516	0.0588	0.0065	8.1e-20	rs1985742	-6.26e-05	0.00016403	0.7029	0.365397
22047015	rs66572733	10	C	G	0.037	0.095	0.0162	4.74e-09	rs66572733	-3.73e-05	0.00047236	0.93707	0.0287006
22397002	rs72810771	10	C	T	0.0187	0.2026	0.0224	1.84e-19	rs72810771	0.00018011	0.00064762	0.78093	0.0150529
22671968	rs72814839	10	T	C	0.0137	0.1943	0.0267	3.75e-13	rs72814839	7.22e-05	0.0006634	0.91336	0.0146619
22863425	rs12260388	10	A	G	0.9625	0.0924	0.0167	2.96e-08	rs12260388	2.6e-05	0.00040193	0.94848	0.0399317
24338479	rs521667	18	A	C	0.6348	0.0475	0.0066	4.5e-13	rs7759923	5.73e-06	0.0001741	0.97374	0.2892
24500899	rs170801	18	C	A	0.2817	-0.0591	0.007	3.18e-17	rs170801	6.37e-05	0.00017472	0.71525	0.284349
27268398	rs7626742	3	G	T	0.5327	0.1046	0.0062	1.61e-63	rs7626742	0.00030932	0.00015782	0.05	0.467208
27519195	rs4973730	3	G	A	0.5249	0.0873	0.0062	4.37e-45	rs4973730	0.00034066	0.00015789	0.030955	0.47237
27759115	rs35037868	6	G	C	0.0908	-0.0685	0.0117	5.43e-09	rs35037868	0.00022247	0.00024809	0.36986	0.114496
28195386	rs45589338	22	C	A	0.0352	0.1112	0.0174	1.67e-10	rs45589338	0.00014951	0.00047419	0.75254	0.0340891
28356889	rs17156577	7	T	C	0.1121	0.0578	0.0098	4.25e-09	rs17156577	-0.00030758	0.00025112	0.22064	0.111929
28620584	rs9620778	22	G	A	0.096	0.0695	0.0106	6.55e-11	rs9620778	5.32e-05	0.00028067	0.84969	0.0866659
28873048	rs9625481	22	C	T	0.1001	0.0651	0.0104	3.76e-10	rs9625481	0.00017034	0.00027817	0.5403	0.0877222
29134719	rs5997389	22	G	A	0.0903	0.0791	0.0108	2.19e-13	rs5997389	0.00027239	0.00028932	0.34645	0.0809622
29211667	rs7223535	17	G	A	0.268	-0.0439	0.007	3.53e-10	rs7223535	0.00012419	0.00017717	0.48332	0.270633
29509616	rs9693444	8	A	C	0.6757	-0.0626	0.0066	1.6e-21	rs9693444	-6.41e-05	0.00016831	0.70324	0.324395
29551872	rs132289	22	A	G	0.9822	-0.2482	0.0242	1.03e-24	rs132289	-8.81e-05	0.00055254	0.87334	0.0218552
29853622	rs185004002	22	C	T	0.0148	0.1896	0.0269	1.92e-12	rs185004002	-1.25e-05	0.00061905	0.98395	0.0166091
29977689	rs117618124	18	T	C	0.0453	-0.1074	0.0156	5.46e-12	rs117618124	0.00064713	0.00038353	0.091543	0.0443346
30110546	rs140091	22	G	A	0.0148	0.1736	0.0278	4.29e-10	rs140091	-0.0006276	0.00059391	0.29063	0.018811
30684907	rs17838698	3	C	T	0.2978	0.0517	0.0067	1.58e-14	rs17838698	7.63e-06	0.00017395	0.96503	0.286734
32581186	rs12519859	5	G	A	0.4748	0.0365	0.0063	5.77e-09	rs12519859	-0.00013468	0.00015772	0.39312	0.473982
37136545	rs7149262	14	C	A	0.2113	-0.0724	0.0076	2.47e-21	rs7149262	0.00027982	0.00019369	0.14853	0.212266
37228504	rs2253012	14	C	T	0.4318	0.0433	0.0065	3.13e-11	rs2253012	0.0001886	0.00015903	0.23563	0.441024
38816338	rs6815814	4	A	C	0.2525	0.052	0.0072	6.13e-13	rs6815814	0.00020894	0.00019446	0.28264	0.206703
39358037	rs12628403	22	A	C	0.096	0.0849	0.0123	5.67e-12	rs12628403	-0.00033744	0.00028878	0.24262	0.0808411
40676996	rs73165091	22	A	G	0.0712	0.1058	0.012	8.34e-19	rs73165097	-5.7385e-05	0.00031109	0.85365	0.0702787
40836389	rs72826962	17	C	T	0.0112	0.174	0.0297	4.58e-09	rs72826962	0.00069954	0.00067319	0.29874	0.0139401
40960692	rs5995875	22	C	T	0.1068	0.1206	0.0098	9.04e-35	rs5995875	9.47e-05	0.0002631	0.71902	0.0993735
41380440	rs4233486	1	C	T	0.6514	0.0396	0.0069	9.09e-09	rs4233486	-1.35e-05	0.00016688	0.93537	0.341189
41457459	rs141447235	22	T	C	0.064	0.0772	0.0129	2.04e-09	rs141447235	4.88e-05	0.00033934	0.88569	0.0578655
41719248	rs73176670	22	C	T	0.0618	0.0751	0.0132	1.31e-08	rs73176670	0.00030462	0.00032802	0.35307	0.0606493
42038786	rs73161324	22	C	T	0.0605	0.0807	0.0135	1.96e-09	rs73161324	0.00036707	0.00034562	0.28821	0.0547788
42137311	rs79724016	1	T	G	0.0334	-0.0975	0.0177	3.86e-08	rs79724016	0.00053997	0.000468	0.24859	0.0297584
42411803	rs9954058	18	G	C	0.0721	-0.0891	0.0122	2.79e-13	rs9954058	0.00019931	0.00029204	0.49494	0.079252
42888797	rs9952980	18	T	C	0.3504	-0.0478	0.0065	1.65e-13	rs9952980	-8.69e-05	0.00016567	0.59991	0.358717
44145931	rs11749176	5	T	A	0.1483	-0.0503	0.009	2.06e-08	rs11749176	4.13e-05	0.0002189	0.85036	0.155993
44182983	rs78381082	17	A	G	0.172	-0.0611	0.0089	5.43e-12	rs114702366	0.0059109	0.011451	0.60571	5.34e-05
44283232	rs1685191	19	C	T	0.5647	-0.0586	0.0064	3.87e-20	rs1685191	-2.54e-05	0.00015832	0.87234	0.462424
44449376	rs72748037	5	G	A	0.1561	-0.0787	0.0086	8.27e-20	rs72748037	-1.86e-05	0.00021425	0.93075	0.164588
44706498	rs10941679	5	A	G	0.2522	0.1278	0.0071	5.61e-73	rs10941679	-0.00021427	0.0001828	0.24114	0.253045
44982317	rs2067980	5	A	G	0.1515	0.0851	0.0085	1.26e-23	rs2067980	-0.00029352	0.00022317	0.18842	0.146762
45333860	rs55821517	5	T	C	0.266	-0.0639	0.0072	4.72e-19	rs55821517	-0.00014253	0.000182	0.43354	0.263183
45586613	rs116677508	5	G	A	0.0351	0.0973	0.0173	1.96e-08	rs116677508	-0.00080774	0.0004353	0.063515	0.0345431
45846620	rs72765759	5	C	T	0.1345	-0.0693	0.0096	6.26e-13	rs72765759	-0.0001981	0.00023034	0.38978	0.134431
46121790	rs62372087	5	A	G	0.0327	0.1063	0.0174	9.3e-10	rs62372087	-3.86e-05	0.00044997	0.93158	0.0316234
46283297	rs28512361	22	G	A	0.1127	0.0611	0.0109	2.25e-08	rs28512361	-0.00044337	0.00025531	0.082457	0.107557
46394371	rs142427110	5	G	A	0.1376	-0.069	0.0097	1.26e-12	rs142427110	-0.00011425	0.00023394	0.62527	0.135404
46600917	rs1707302	1	A	G	0.6641	0.0364	0.0066	2.95e-08	rs1707302	-0.0004701	0.00016748	0.0050037	0.332675
46888198	rs56387622	3	T	C	0.1012	-0.0942	0.0106	5.47e-19	rs56387622	-8.5e-05	0.00026492	0.74829	0.0988269
48945911	rs6122906	20	A	G	0.1816	0.0507	0.008	2.45e-10	rs6122906	0.00046755	0.00019834	0.018405	0.198175
49641645	rs72749841	5	T	C	0.1484	-0.0705	0.0114	7.21e-10	rs72749841	-0.00025286	0.00021623	0.24225	0.170516
50238519	rs27279	5	C	T	0.4978	-0.0444	0.0068	6.62e-11	rs27279	0.00024959	0.00017221	0.14725	0.478296
50852249	rs2784135	1	A	G	0.4899	-0.034	0.0062	4.39e-08	rs2784135	1.48e-05	0.00015764	0.9253	0.484054
52599188	rs4784227	16	C	T	0.2387	0.2153	0.0071	6.78e-201	rs4784227	6.93e-05	0.00018425	0.70697	0.239871
53209774	rs2787486	17	A	C	0.3002	-0.0758	0.0068	5.56e-29	rs2787486	1.27e-06	0.00017011	0.99405	0.314178
53861592	rs7184573	16	G	A	0.3602	-0.047	0.0065	5.27e-13	rs7184573	0.00024747	0.00016378	0.13078	0.37562
54682064	rs28539243	16	G	A	0.4878	0.0486	0.0063	9.07e-15	rs28539243	0.00013563	0.00015803	0.39076	0.489222
55965167	rs889310	5	C	T	0.5606	0.0358	0.0066	4.89e-08	rs889310	-0.00014202	0.00015949	0.37323	0.439387
56053535	rs62355901	5	T	C	0.1602	0.1734	0.0082	3.42e-98	rs62355901	0.000291	0.0002131	0.17207	0.165049
56327623	rs79105210	5	C	G	0.0297	0.1457	0.0188	8.33e-15	rs79105210	0.00028866	0.00042387	0.49586	0.0356075
56420987	rs2432539	16	A	G	0.5996	-0.0349	0.0064	4.02e-08	rs2432539	0.00015171	0.00016103	0.34614	0.397704
58343067	rs1498608	5	T	A	0.0949	-0.0671	0.0107	3.48e-10	rs1498608	-9.51e-05	0.00025993	0.71447	0.102489
63941697	rs3821902	3	T	G	0.1358	0.0623	0.0089	2.99e-12	rs3821902	-3.02e-05	0.00022693	0.89423	0.14061
63961165	rs66964413	10	A	C	0.0368	-0.1034	0.0177	4.79e-09	rs66964413	-0.00074426	0.00043891	0.089943	0.0359916
64299890	rs10995201	10	A	G	0.1591	-0.1317	0.0087	1.56e-51	rs10995201	-0.00015985	0.00022479	0.47701	0.147224
64582482	rs61865900	10	T	C	0.0623	-0.078	0.013	1.89e-09	rs61865900	-0.00026469	0.00032306	0.4126	0.0638511
64593869	rs56106754	10	G	A	0.0367	-0.0986	0.0169	5.85e-09	rs56106754	-7.29e-05	0.00045541	0.87277	0.0327921
64848937	rs12765365	10	T	C	0.0376	-0.0979	0.0175	2.06e-08	rs12765365	0.00013767	0.00043505	0.75166	0.0350252
65583066	rs3903072	11	G	T	0.4727	-0.0434	0.0062	2.25e-12	rs3903072	-0.00010264	0.00015786	0.51559	0.454747
68387979	rs72725138	14	C	T	0.1594	0.0526	0.0085	5.04e-10	rs72725138	-0.00027364	0.00021456	0.20218	0.160549
68681476	rs1744947	14	C	T	0.16	0.0645	0.0084	1.57e-14	rs1744947	-0.00031896	0.00021774	0.14297	0.154926
68979835	rs11624333	14	T	C	0.2595	-0.0968	0.0071	6.5e-42	rs11624333	8.35e-06	0.00017605	0.96217	0.284711
69072697	rs148893083	11	C	T	0.0176	0.1589	0.0234	1.09e-11	rs148893083	0.00032661	0.00060559	0.58966	0.0178939
69076101	rs141940928	11	C	T	0.0104	0.2168	0.0307	1.7e-12	rs141940928	0.00088699	0.00077657	0.25338	0.0107876
69331418	rs78540526	11	C	T	0.0756	0.2758	0.0113	1.81e-131	rs78540526	0.00022779	0.00030656	0.45744	0.0715029
73957681	rs6562760	13	A	G	0.766	0.0443	0.0073	1.49e-09	rs6562760	-9.4e-05	0.00018421	0.6099	0.240331
76230943	rs1511243	8	A	G	0.8263	0.0778	0.0083	4.34e-21	rs1511243	-5.02e-05	0.00020588	0.80745	0.177439
76305785	rs72658071	8	A	T	0.0877	0.1182	0.0107	2.58e-28	rs72658071	-0.0001227	0.00026942	0.64881	0.0952556
76632776	rs72661985	8	G	A	0.0549	0.1002	0.0133	5.8e-14	rs72661985	-0.00032848	0.00032721	0.31544	0.0620804
80648296	rs7500067	16	A	G	0.2293	0.0785	0.0073	4.06e-27	rs7500067	1.89e-05	0.00018952	0.92067	0.222605
80852378	rs1268974	10	A	G	0.6132	-0.0793	0.0063	3.71e-36	rs1268974	0.00018134	0.00016079	0.2594	0.407097
80887337	rs7904249	10	G	A	0.1592	0.0764	0.0084	6.98e-20	rs7904249	-0.00011343	0.00021674	0.60073	0.157433
81094287	rs12207986	6	G	A	0.5362	0.0375	0.0062	1.45e-09	rs12207986	-0.00016988	0.00015807	0.28251	0.459771
81115839	rs72774916	5	C	T	0.0924	-0.0648	0.0116	2.2e-08	rs72774916	-8.02e-05	0.00026622	0.76336	0.0978893
81466669	rs4081859	5	G	A	0.7517	0.0521	0.0073	7.08e-13	rs4081859	0.00020122	0.0001812	0.2668	0.252156
82254932	rs9361840	6	A	G	0.2368	0.0541	0.0072	7.14e-14	rs9361840	0.00014706	0.0001903	0.43965	0.219612
84415273	rs10033600	4	C	T	0.4886	0.0369	0.0063	3.48e-09	rs6535473	0.00018568	0.00015778	0.23926	0.491415
87037543	rs13066793	3	A	G	0.0925	-0.0685	0.0112	1.04e-09	rs13066793	5.51e-05	0.00027489	0.841	0.0902161
87085237	rs4496150	16	C	A	0.2466	-0.0416	0.0072	8.09e-09	rs4496150	0.00017374	0.00018446	0.34625	0.241575
88156923	rs17426269	1	G	A	0.1488	0.0487	0.0086	1.74e-08	rs17426269	-2.81e-05	0.00021999	0.89822	0.153772
88429024	rs11583393	1	C	A	0.249	-0.0396	0.0072	3.61e-08	rs4244201	-0.00011122	0.00016661	0.50442	0.337904
89243818	rs10022462	4	C	T	0.4379	0.0375	0.0062	1.55e-09	rs10022462	0.00023185	0.00015892	0.14459	0.444147
90789470	rs332529	5	G	A	0.1605	-0.0606	0.0089	9.02e-12	rs332529	6.91e-05	0.0002207	0.75411	0.151421
91588194	rs7781597	7	T	C	0.3829	0.0421	0.0064	5.12e-11	rs7781597	-3.62e-05	0.00016337	0.82479	0.371142
91841069	rs941764	14	A	G	0.3429	0.0463	0.0065	8.21e-13	rs941764	7.76e-05	0.0001658	0.63982	0.342936
91845444	rs28728062	7	G	C	0.3918	0.039	0.0063	7.73e-10	rs28728062	1.27e-05	0.00016123	0.93735	0.393562
93118229	rs117068593	14	C	T	0.1784	-0.0589	0.0083	1.44e-12	rs117068593	1.04e-05	0.00020153	0.95897	0.189572
94113799	rs17268829	7	T	C	0.2804	0.0495	0.0068	4.49e-13	rs17268829	2.17e-06	0.00017222	0.98994	0.297897
99380959	rs1717609	3	G	A	0.6159	-0.0366	0.0063	7.87e-09	rs1717609	0.00029646	0.00016053	0.064789	0.402713
99723580	rs9833888	3	G	T	0.2259	0.0457	0.0074	5.15e-10	rs9833888	-4.93e-05	0.00018767	0.79271	0.227917
101552440	rs71559437	7	G	A	0.122	-0.0686	0.0099	5.05e-12	rs549862036	-0.0020489	0.002334	0.38004	0.00134609
102478959	rs514192	8	A	T	0.6752	-0.0383	0.0066	5.61e-09	rs514192	1.94e-05	0.00016865	0.90844	0.323469
105213978	rs4983544	14	T	G	0.4609	0.0353	0.0063	2.5e-08	rs4983544	0.00029009	0.00015883	0.067792	0.447206
106069013	rs62331150	4	G	T	0.2263	0.0494	0.0074	1.85e-11	rs62331150	1.06e-05	0.00019542	0.95671	0.20458
106356761	rs77928427	4	C	A	0.2392	0.04	0.0072	2.58e-08	rs77928427	-1.11e-06	0.00018523	0.99522	0.236833
106358620	rs12546444	8	A	T	0.1001	-0.0717	0.011	7.45e-11	rs12546444	6.56e-06	0.000268	0.98047	0.0991446
110306944	rs10978911	9	G	C	0.1361	0.0839	0.0091	2.36e-20	rs10978911	-7.01e-05	0.00023976	0.77	0.124005
110837073	rs10816625	9	A	G	0.0623	0.1094	0.0126	5.04e-18	rs10816625	-0.00012084	0.00032182	0.70729	0.0639626
110885479	rs630965	9	C	T	0.6196	0.0992	0.0064	3.21e-54	rs630965	-0.00019105	0.0001622	0.23887	0.383826
111217786	rs6882649	5	G	T	0.6651	0.0388	0.0066	3.67e-09	rs34698740	0.00011062	0.00016903	0.51284	0.319089
115128491	rs12250948	10	T	C	0.7844	-0.0576	0.0074	1.04e-14	rs12250948	0.00025936	0.00019371	0.18059	0.211553
117209548	rs13267382	8	A	G	0.6493	-0.0437	0.0065	1.6e-11	rs13267382	0.00012489	0.00016635	0.4528	0.346501
118230221	rs7529522	1	T	C	0.2338	0.0478	0.0075	1.73e-10	rs7529522	-7.44e-05	0.00018706	0.69102	0.231875
119313486	rs1895062	9	A	G	0.4036	-0.049	0.0063	1.1e-14	rs1895062	-0.00013084	0.00016047	0.41486	0.407525
120258970	rs666930	1	T	C	0.5338	0.0347	0.0063	4.69e-08	rs666930	5.2e-05	0.00015793	0.74179	0.47172
120561314	rs372562666	1	A	G	0.2648	0.1005	0.0094	6.04e-27	rs537378364	-0.00013297	0.0026109	0.95938	0.000946888
120857413	rs200565024	1	A	T	0.6288	0.0699	0.0075	1.23e-20	rs114517148	0.0058281	0.0074603	0.43468	0.000112263
121088182	rs11903787	2	G	A	0.2405	-0.0451	0.0076	2.36e-09	rs11903787	1.17e-05	0.00018719	0.95014	0.234012
121157485	rs73949122	2	C	G	0.1664	-0.0593	0.0084	1.85e-12	rs73949122	-0.00010359	0.0002147	0.62946	0.161191
121239360	rs4848599	2	T	C	0.8845	0.0933	0.01	1.59e-20	rs4848599	0.00019746	0.00024792	0.42576	0.116041
121280613	rs11249433	1	A	G	0.403	0.0988	0.0065	1.76e-52	rs11249433	-7.34e-05	0.00015983	0.64616	0.416804
123093182	rs9420318	10	G	A	0.3214	-0.0464	0.0066	2.96e-12	rs9420318	-0.000215	0.00017031	0.2068	0.313053
123663944	rs7899628	10	C	T	0.3585	-0.0396	0.0065	8.95e-10	rs7899628	-0.00014614	0.0001642	0.37346	0.359215
124610166	rs58847541	8	G	A	0.1471	0.0626	0.0087	5.5e-13	rs58847541	0.00026782	0.00022421	0.23229	0.145609
124738618	rs970821	8	C	T	0.401	0.0445	0.0063	2.26e-12	rs970821	0.00019642	0.00015967	0.21863	0.414484
126843504	rs77528541	4	G	T	0.1361	-0.0583	0.0096	1.41e-09	rs77528541	0.00033978	0.00023857	0.15438	0.12943
128372172	rs10096351	8	A	G	0.5441	0.1055	0.0062	1.97e-64	rs10096351	1.3e-05	0.00015796	0.93462	0.45571
129204262	rs7017073	8	T	C	0.2115	0.0572	0.0075	2.32e-14	rs7017073	0.00015847	0.00019236	0.41005	0.213753
129396434	rs10760444	9	G	A	0.5667	-0.0358	0.0062	9.06e-09	rs10760444	0.00037723	0.00015877	0.017504	0.443648
129461016	rs11822830	11	A	G	0.5959	0.0483	0.0063	1.98e-14	rs11822830	9.35e-05	0.00016007	0.55926	0.413595
130656911	rs12706954	7	C	T	0.3735	-0.0463	0.0066	2.43e-12	rs12706954	-0.00012206	0.00016517	0.45992	0.386296
130674481	rs68056147	7	G	A	0.299	0.0501	0.0069	5.36e-13	rs68056147	2.79e-05	0.00017324	0.87213	0.305417
132407058	rs6596100	5	C	T	0.2427	-0.0439	0.0076	7.74e-09	rs6596100	-0.00011319	0.00018544	0.5416	0.236751
139942304	rs11977670	7	G	A	0.4315	0.0522	0.0063	1.05e-16	rs1320276	7.27e-05	0.00030468	0.8115	0.07199
141147414	rs7650602	3	T	C	0.4422	0.0489	0.0063	6.22e-15	rs7650602	0.00027768	0.00015925	0.081207	0.44988
145604791	rs36107432	1	G	T	0.3575	-0.0428	0.0068	2.31e-10	rs36107432	-9.43e-05	0.00016329	0.56375	0.368244
149906413	rs11205303	1	T	C	0.3998	0.0497	0.0064	1.14e-14	rs11205303	-0.00017206	0.0001605	0.28373	0.407757
151955914	rs60954078	6	A	G	0.07	0.1817	0.0117	2.84e-54	rs9397436	0.00019053	0.0003077	0.53578	0.0703377
152055978	rs6904031	6	A	T	0.0643	0.1314	0.0125	7.03e-26	rs6904031	0.00044208	0.0003408	0.19457	0.0571668
152364192	rs117507065	6	G	A	0.0543	-0.0758	0.0139	4.95e-08	rs117507065	0.00019748	0.00033963	0.56093	0.0569526
152437016	rs2747652	6	T	C	0.5263	0.0663	0.0062	1.31e-26	rs2747652	-5.33e-05	0.00015767	0.73511	0.485011
155148781	rs4971059	1	G	A	0.3632	0.0424	0.0064	4.83e-11	rs4971059	-0.00018795	0.00016401	0.25182	0.361953
158230013	rs11135046	5	G	T	0.5529	-0.0717	0.0062	4.68e-31	rs11135046	-4.48e-05	0.00015828	0.77716	0.45656
169591487	rs4562056	5	G	T	0.3323	0.0416	0.0067	4.72e-10	rs4562056	6.31e-05	0.00016581	0.70338	0.343311
172285159	rs73031214	3	C	T	0.2172	0.0474	0.0074	1.91e-10	rs73031214	-0.00014324	0.0001905	0.45211	0.220559
172369881	rs11680449	2	G	A	0.2823	-0.0404	0.0069	4.46e-09	rs11680449	0.00042451	0.0001767	0.016284	0.275083
172972971	rs2016394	2	G	A	0.4748	-0.0425	0.0062	6.23e-12	rs2016394	1.68e-05	0.00015783	0.91547	0.479702
174210908	rs2010610	2	C	G	0.8437	0.0535	0.0086	4.23e-10	rs2010610	1.04e-05	0.00021136	0.96068	0.168681
175828036	rs7697216	4	T	C	0.8819	0.1039	0.0098	1.61e-26	rs7697216	-0.00015043	0.00024317	0.53618	0.119006
201437832	rs35383942	1	C	T	0.0562	0.101	0.0139	3.79e-13	rs35383942	-0.00067375	0.00032434	0.037775	0.0628173
202123430	rs3769821	2	C	T	0.6683	-0.0565	0.0065	3.97e-18	rs3769821	-2.48e-05	0.00016965	0.88387	0.314859
203801249	rs59867004	1	T	C	0.2724	0.0446	0.007	1.4e-10	rs59867004	-0.00012347	0.00017649	0.4842	0.27531
217220574	rs11117758	1	G	A	0.2086	-0.0449	0.0076	3.9e-09	rs11117758	0.00021721	0.00019413	0.26321	0.211597
217920769	rs4442975	2	G	T	0.5021	-0.1274	0.0061	1.14e-95	rs4442975	6.81e-05	0.00015808	0.66641	0.488776
218041883	rs72953532	2	C	T	0.0319	-0.1819	0.0208	2.11e-18	rs72953532	0.0002734	0.00043873	0.53318	0.0332615
218292158	rs11693806	2	C	G	0.7288	-0.0739	0.007	3.4e-26	rs11693806	-0.00031662	0.00017883	0.076644	0.264686
218723455	rs6436017	2	A	G	0.5042	0.0399	0.0063	3.42e-10	rs6436017	0.00010457	0.00015828	0.50882	0.498232
227226952	rs12479355	2	A	G	0.2088	-0.0426	0.0076	2.36e-08	rs12479355	0.00019808	0.00019522	0.3103	0.204796
242034263	rs72755295	1	A	G	0.0309	0.1376	0.0179	1.65e-14	rs72755295	0.00046283	0.00044202	0.29506	0.0332613

## Sheet: BC_rectal cancer
Position	phase_3_1kg_id	chr	a0	a1	combined_EAF	exposure.beta	exposure.se	onco_icogs_gwas_P1df	SNP	outcome.beta	outcome.se	PV.cancer_c_C20	MAF
803017	rs6597981	11	A	G	0.5178	0.0439	0.0062	1.35e-12	rs6597981	-3.58e-05	0.00011073	0.74669	0.4789
1295349	rs2853669	5	A	G	0.3061	-0.0651	0.0069	4.05e-21	rs2853669	-0.00022542	0.00011852	0.057178	0.31383
1898664	rs1973765	11	T	C	0.4001	-0.0817	0.0064	9.71e-38	rs1973765	-1.89e-05	0.00011321	0.86709	0.38649
4728574	rs6787391	3	C	T	0.3807	0.0567	0.0064	9.07e-19	rs6787391	0.00012255	0.00011329	0.27935	0.404007
9090705	rs17145151	10	A	C	0.1203	0.0572	0.0095	1.8e-09	rs17145151	-6.29e-05	0.00016759	0.70752	0.122755
10135681	rs113577745	2	C	G	0.0992	0.064	0.0102	3.91e-10	rs113577745	-6.44e-05	0.00018133	0.72252	0.102222
10596022	rs2506889	1	C	T	0.3185	-0.0615	0.0067	2.38e-20	rs2506889	2.4e-05	0.00011682	0.83709	0.331436
13158277	rs78269692	19	T	C	0.0488	0.0922	0.0154	1.92e-09	rs78269692	0.00022106	0.00024654	0.3699	0.05243
13713099	rs405447	6	A	G	0.5704	-0.0461	0.0063	1.73e-13	rs405447	7.12e-05	0.00011111	0.52147	0.425571
13954571	rs2594714	19	G	A	0.2343	-0.0427	0.0075	1.08e-08	rs2594714	-6.07e-05	0.00012899	0.63789	0.238139
16233619	rs4702131	5	T	C	0.5612	-0.0424	0.0062	1e-11	rs4702131	8.33e-05	0.00011083	0.45214	0.447975
16399557	rs3819405	6	C	T	0.3464	-0.0395	0.007	1.65e-08	rs3819405	6.04e-05	0.00011701	0.60581	0.33
16574455	rs2403907	21	C	A	0.3159	-0.0796	0.0067	1.87e-32	rs2403907	-0.00021832	0.00011857	0.065578	0.314862
17393925	rs56069439	19	C	A	0.2968	0.0387	0.0067	9.46e-09	rs56069439	-9.81e-05	0.0001204	0.41544	0.294903
18533642	rs7258465	19	T	C	0.3436	-0.0725	0.0066	2.79e-28	rs7258465	-1.4e-05	0.00011543	0.90314	0.3477
18807339	rs2992756	1	T	C	0.5194	-0.0506	0.0063	1.6e-15	rs2992756	8.59e-05	0.00010983	0.43407	0.499871
19310918	rs11684853	2	G	T	0.5606	-0.0442	0.0062	1.12e-12	rs11684853	2.29e-05	0.00011069	0.83644	0.4428
21940960	rs7971	7	A	G	0.3531	-0.0365	0.0065	1.93e-08	rs7971	-2.19e-05	0.00011494	0.84901	0.357747
21961227	rs1985742	9	A	T	0.3516	0.0588	0.0065	8.1e-20	rs1985742	0.00013248	0.00011443	0.24698	0.365397
22047015	rs66572733	10	C	G	0.037	0.095	0.0162	4.74e-09	rs66572733	0.00080381	0.00032967	0.01476	0.0287006
22397002	rs72810771	10	C	T	0.0187	0.2026	0.0224	1.84e-19	rs72810771	0.0013616	0.00045199	0.0025919	0.0150529
22671968	rs72814839	10	T	C	0.0137	0.1943	0.0267	3.75e-13	rs72814839	0.0015786	0.000463	0.00065077	0.0146619
22863425	rs12260388	10	A	G	0.9625	0.0924	0.0167	2.96e-08	rs12260388	-0.00021998	0.00028052	0.43293	0.0399317
24338479	rs521667	18	A	C	0.6348	0.0475	0.0066	4.5e-13	rs7759923	-9.47e-05	0.00012155	0.43603	0.2892
24500899	rs170801	18	C	A	0.2817	-0.0591	0.007	3.18e-17	rs170801	1.16e-05	0.00012193	0.92411	0.284349
27268398	rs7626742	3	G	T	0.5327	0.1046	0.0062	1.61e-63	rs7626742	9.88e-06	0.00011015	0.92851	0.467208
27519195	rs4973730	3	G	A	0.5249	0.0873	0.0062	4.37e-45	rs4973730	0.00011257	0.0001102	0.30704	0.47237
27759115	rs35037868	6	G	C	0.0908	-0.0685	0.0117	5.43e-09	rs35037868	0.00026207	0.00017321	0.13027	0.114496
28195386	rs45589338	22	C	A	0.0352	0.1112	0.0174	1.67e-10	rs45589338	-7.18e-05	0.00033098	0.82829	0.0340891
28356889	rs17156577	7	T	C	0.1121	0.0578	0.0098	4.25e-09	rs17156577	-0.00015312	0.00017526	0.38231	0.111929
28620584	rs9620778	22	G	A	0.096	0.0695	0.0106	6.55e-11	rs9620778	-7.23e-05	0.0001959	0.71219	0.0866659
28873048	rs9625481	22	C	T	0.1001	0.0651	0.0104	3.76e-10	rs9625481	-6.31e-05	0.00019416	0.74506	0.0877222
29134719	rs5997389	22	G	A	0.0903	0.0791	0.0108	2.19e-13	rs5997389	8.99e-05	0.00020194	0.65624	0.0809622
29211667	rs7223535	17	G	A	0.268	-0.0439	0.007	3.53e-10	rs7223535	-2.75e-05	0.00012361	0.82394	0.270633
29509616	rs9693444	8	A	C	0.6757	-0.0626	0.0066	1.6e-21	rs9693444	-5.62e-05	0.00011742	0.63248	0.324395
29551872	rs132289	22	A	G	0.9822	-0.2482	0.0242	1.03e-24	rs132289	0.00074295	0.00038566	0.054054	0.0218552
29853622	rs185004002	22	C	T	0.0148	0.1896	0.0269	1.92e-12	rs185004002	-0.00075586	0.00043208	0.080233	0.0166091
29977689	rs117618124	18	T	C	0.0453	-0.1074	0.0156	5.46e-12	rs117618124	0.000207	0.00026764	0.43928	0.0443346
30110546	rs140091	22	G	A	0.0148	0.1736	0.0278	4.29e-10	rs140091	-0.00071373	0.00041454	0.085117	0.018811
30684907	rs17838698	3	C	T	0.2978	0.0517	0.0067	1.58e-14	rs17838698	-1.68e-05	0.0001222	0.89091	0.2853
32581186	rs12519859	5	G	A	0.4748	0.0365	0.0063	5.77e-09	rs12519859	-0.00010026	0.00011004	0.36225	0.473982
37136545	rs7149262	14	C	A	0.2113	-0.0724	0.0076	2.47e-21	rs7149262	-8.11e-05	0.00013511	0.54814	0.212266
37228504	rs2253012	14	C	T	0.4318	0.0433	0.0065	3.13e-11	rs2253012	-7.87e-05	0.00011094	0.47782	0.441024
38816338	rs6815814	4	A	C	0.2525	0.052	0.0072	6.13e-13	rs6815814	9.26e-06	0.00013569	0.94558	0.206703
39358037	rs12628403	22	A	C	0.096	0.0849	0.0123	5.67e-12	rs12628403	2.92e-05	0.00020207	0.88513	0.08094
40676996	rs73165091	22	A	G	0.0712	0.1058	0.012	8.34e-19	rs73165097	0.00020083	0.00021714	0.35503	0.0702787
40836389	rs72826962	17	C	T	0.0112	0.174	0.0297	4.58e-09	rs72826962	0.00017394	0.00046971	0.71115	0.0139401
40960692	rs5995875	22	C	T	0.1068	0.1206	0.0098	9.04e-35	rs5995875	-0.00025551	0.00018364	0.16411	0.0993735
41380440	rs4233486	1	C	T	0.6514	0.0396	0.0069	9.09e-09	rs4233486	-5.93e-05	0.00011639	0.61062	0.341189
41457459	rs141447235	22	T	C	0.064	0.0772	0.0129	2.04e-09	rs141447235	-0.00028967	0.00023686	0.22133	0.0578655
41719248	rs73176670	22	C	T	0.0618	0.0751	0.0132	1.31e-08	rs73176670	1.41e-05	0.00023437	0.95198	0.05876
42038786	rs73161324	22	C	T	0.0605	0.0807	0.0135	1.96e-09	rs73161324	0.00011161	0.00024187	0.64448	0.05471
42137311	rs79724016	1	T	G	0.0334	-0.0975	0.0177	3.86e-08	rs79724016	2.39e-05	0.00032639	0.94173	0.0297584
42411803	rs9954058	18	G	C	0.0721	-0.0891	0.0122	2.79e-13	rs9954058	9.23e-06	0.0002038	0.96386	0.079252
42888797	rs9952980	18	T	C	0.3504	-0.0478	0.0065	1.65e-13	rs9952980	6.69e-05	0.00011561	0.56271	0.358717
44145931	rs11749176	5	T	A	0.1483	-0.0503	0.009	2.06e-08	rs11749176	-0.00016047	0.00015274	0.29342	0.155993
44182983	rs78381082	17	A	G	0.172	-0.0611	0.0089	5.43e-12	rs114702366	0.0030301	0.0079887	0.70446	5.34e-05
44283232	rs1685191	19	C	T	0.5647	-0.0586	0.0064	3.87e-20	rs1685191	-9.88e-05	0.00011044	0.37111	0.462424
44449376	rs72748037	5	G	A	0.1561	-0.0787	0.0086	8.27e-20	rs72748037	0.00010545	0.00014949	0.48056	0.164588
44706498	rs10941679	5	A	G	0.2522	0.1278	0.0071	5.61e-73	rs10941679	-2.29e-05	0.00012754	0.85745	0.253045
44982317	rs2067980	5	A	G	0.1515	0.0851	0.0085	1.26e-23	rs2067980	-6.21e-05	0.00015571	0.69018	0.146762
45333860	rs55821517	5	T	C	0.266	-0.0639	0.0072	4.72e-19	rs55821517	-2.79e-05	0.00012699	0.82637	0.263183
45586613	rs116677508	5	G	A	0.0351	0.0973	0.0173	1.96e-08	rs116677508	0.00015266	0.00030373	0.61524	0.0345431
45846620	rs72765759	5	C	T	0.1345	-0.0693	0.0096	6.26e-13	rs72765759	-0.00013103	0.00016126	0.41648	0.1345
46121790	rs62372087	5	A	G	0.0327	0.1063	0.0174	9.3e-10	rs62372087	0.00061711	0.00031396	0.049351	0.0316234
46283297	rs28512361	22	G	A	0.1127	0.0611	0.0109	2.25e-08	rs28512361	-0.00011973	0.0001782	0.50165	0.107557
46394371	rs142427110	5	G	A	0.1376	-0.069	0.0097	1.26e-12	rs142427110	-2.97e-05	0.00016323	0.85538	0.135404
46600917	rs1707302	1	A	G	0.6641	0.0364	0.0066	2.95e-08	rs1707302	-0.00010189	0.00011681	0.38305	0.332675
46888198	rs56387622	3	T	C	0.1012	-0.0942	0.0106	5.47e-19	rs56387622	0.00018435	0.00018491	0.31877	0.0988269
48945911	rs6122906	20	A	G	0.1816	0.0507	0.008	2.45e-10	rs6122906	-0.00020027	0.00013837	0.14779	0.198175
49641645	rs72749841	5	T	C	0.1484	-0.0705	0.0114	7.21e-10	rs72749841	7.23e-05	0.00015087	0.63197	0.170516
50238519	rs27279	5	C	T	0.4978	-0.0444	0.0068	6.62e-11	rs27279	6.88e-05	0.00012016	0.56718	0.478296
50852249	rs2784135	1	A	G	0.4899	-0.034	0.0062	4.39e-08	rs2784135	9.28e-05	0.00010994	0.39859	0.484054
52599188	rs4784227	16	C	T	0.2387	0.2153	0.0071	6.78e-201	rs4784227	-0.00018825	0.00012868	0.14349	0.2399
53209774	rs2787486	17	A	C	0.3002	-0.0758	0.0068	5.56e-29	rs2787486	-4.97e-05	0.00011869	0.6755	0.314178
53861592	rs7184573	16	G	A	0.3602	-0.047	0.0065	5.27e-13	rs7184573	0.00015941	0.00011427	0.163	0.37562
54682064	rs28539243	16	G	A	0.4878	0.0486	0.0063	9.07e-15	rs28539243	-1.08e-05	0.00011026	0.92221	0.489222
55965167	rs889310	5	C	T	0.5606	0.0358	0.0066	4.89e-08	rs889310	1.09e-05	0.00011128	0.9223	0.439387
56053535	rs62355901	5	T	C	0.1602	0.1734	0.0082	3.42e-98	rs62355901	0.00021137	0.00014869	0.15514	0.165049
56327623	rs79105210	5	C	G	0.0297	0.1457	0.0188	8.33e-15	rs79105210	-0.00021516	0.00029596	0.46724	0.03559
56420987	rs2432539	16	A	G	0.5996	-0.0349	0.0064	4.02e-08	rs2432539	-2.2e-05	0.00011236	0.84505	0.397704
58343067	rs1498608	5	T	A	0.0949	-0.0671	0.0107	3.48e-10	rs1498608	0.00040761	0.00018136	0.02461	0.102489
63941697	rs3821902	3	T	G	0.1358	0.0623	0.0089	2.99e-12	rs3821902	0.00018868	0.00015839	0.23358	0.14061
63961165	rs66964413	10	A	C	0.0368	-0.1034	0.0177	4.79e-09	rs66964413	0.00026294	0.00030633	0.39069	0.0359916
64299890	rs10995201	10	A	G	0.1591	-0.1317	0.0087	1.56e-51	rs10995201	0.00015123	0.00015689	0.33508	0.147224
64582482	rs61865900	10	T	C	0.0623	-0.078	0.013	1.89e-09	rs61865900	-9.77e-05	0.00022548	0.66479	0.0638511
64593869	rs56106754	10	G	A	0.0367	-0.0986	0.0169	5.85e-09	rs56106754	0.00029969	0.00031784	0.34574	0.0327921
64848937	rs12765365	10	T	C	0.0376	-0.0979	0.0175	2.06e-08	rs12765365	0.00044939	0.00030363	0.13887	0.0350252
65583066	rs3903072	11	G	T	0.4727	-0.0434	0.0062	2.25e-12	rs3903072	0.00014693	0.00011013	0.18218	0.454747
68387979	rs72725138	14	C	T	0.1594	0.0526	0.0085	5.04e-10	rs72725138	2.86e-05	0.00014967	0.84848	0.160549
68681476	rs1744947	14	C	T	0.16	0.0645	0.0084	1.57e-14	rs1744947	5.65e-05	0.0001519	0.70999	0.154926
68979835	rs11624333	14	T	C	0.2595	-0.0968	0.0071	6.5e-42	rs11624333	-5.73e-06	0.00012281	0.96277	0.284711
69072697	rs148893083	11	C	T	0.0176	0.1589	0.0234	1.09e-11	rs148893083	0.00050497	0.0004225	0.23201	0.0178939
69076101	rs141940928	11	C	T	0.0104	0.2168	0.0307	1.7e-12	rs141940928	0.0012878	0.00054179	0.017459	0.0107876
69331418	rs78540526	11	C	T	0.0756	0.2758	0.0113	1.81e-131	rs78540526	0.00015443	0.00021388	0.47028	0.0715029
73957681	rs6562760	13	A	G	0.766	0.0443	0.0073	1.49e-09	rs6562760	-0.00026172	0.00012932	0.04298	0.2394
76230943	rs1511243	8	A	G	0.8263	0.0778	0.0083	4.34e-21	rs1511243	-4.87e-05	0.00014362	0.73453	0.177439
76305785	rs72658071	8	A	T	0.0877	0.1182	0.0107	2.58e-28	rs72658071	0.00030999	0.00018795	0.099089	0.0952556
76632776	rs72661985	8	G	A	0.0549	0.1002	0.0133	5.8e-14	rs72661985	0.00011811	0.00022827	0.60487	0.0620804
80648296	rs7500067	16	A	G	0.2293	0.0785	0.0073	4.06e-27	rs7500067	1.44e-05	0.00013223	0.9133	0.222605
80852378	rs1268974	10	A	G	0.6132	-0.0793	0.0063	3.71e-36	rs1250008	-3.3239e-05	0.00011237	0.76739	0.401025
80887337	rs7904249	10	G	A	0.1592	0.0764	0.0084	6.98e-20	rs7904249	5.07e-05	0.00015127	0.73775	0.157433
81094287	rs12207986	6	G	A	0.5362	0.0375	0.0062	1.45e-09	rs12207986	-8.04e-06	0.00011036	0.94192	0.459771
81115839	rs72774916	5	C	T	0.0924	-0.0648	0.0116	2.2e-08	rs72774916	7.85e-05	0.00018575	0.67255	0.0978893
81466669	rs4081859	5	G	A	0.7517	0.0521	0.0073	7.08e-13	rs4081859	-6.7e-05	0.00012643	0.59627	0.252156
82254932	rs9361840	6	A	G	0.2368	0.0541	0.0072	7.14e-14	rs9361840	-0.00029706	0.00013286	0.025357	0.219612
84415273	rs10033600	4	C	T	0.4886	0.0369	0.0063	3.48e-09	rs6535473	0.0001983	0.0001101	0.071675	0.491415
87037543	rs13066793	3	A	G	0.0925	-0.0685	0.0112	1.04e-09	rs13066793	6.98e-05	0.00019212	0.71645	0.09027
87085237	rs4496150	16	C	A	0.2466	-0.0416	0.0072	8.09e-09	rs4496150	-3.9e-05	0.0001287	0.7616	0.241575
88156923	rs17426269	1	G	A	0.1488	0.0487	0.0086	1.74e-08	rs17426269	5.63e-05	0.00015342	0.71343	0.153772
88429024	rs11583393	1	C	A	0.249	-0.0396	0.0072	3.61e-08	rs11583393	-0.00012734	0.00012924	0.32449	0.2393
89243818	rs10022462	4	C	T	0.4379	0.0375	0.0062	1.55e-09	rs10022462	0.00012327	0.00011089	0.26631	0.444147
90789470	rs332529	5	G	A	0.1605	-0.0606	0.0089	9.02e-12	rs332529	-0.0001188	0.00015399	0.44042	0.151421
91588194	rs7781597	7	T	C	0.3829	0.0421	0.0064	5.12e-11	rs7781597	2.78e-05	0.00011402	0.80722	0.371142
91841069	rs941764	14	A	G	0.3429	0.0463	0.0065	8.21e-13	rs941764	5.48e-05	0.00011594	0.63649	0.3425
91845444	rs28728062	7	G	C	0.3918	0.039	0.0063	7.73e-10	rs28728062	5.78e-07	0.00011252	0.9959	0.393562
93118229	rs117068593	14	C	T	0.1784	-0.0589	0.0083	1.44e-12	rs117068593	-0.00020282	0.00014058	0.1491	0.189572
94113799	rs17268829	7	T	C	0.2804	0.0495	0.0068	4.49e-13	rs17268829	-3.31e-05	0.00012019	0.78306	0.297897
99380959	rs1717609	3	G	A	0.6159	-0.0366	0.0063	7.87e-09	rs1717609	5.59e-05	0.00011205	0.61808	0.402713
99723580	rs9833888	3	G	T	0.2259	0.0457	0.0074	5.15e-10	rs9833888	-0.0001203	0.00013099	0.35841	0.227917
101552440	rs71559437	7	G	A	0.122	-0.0686	0.0099	5.05e-12	rs549862036	-0.00048451	0.0016292	0.76617	0.00134609
102478959	rs514192	8	A	T	0.6752	-0.0383	0.0066	5.61e-09	rs514192	0.00020309	0.00011765	0.084315	0.323469
105213978	rs4983544	14	T	G	0.4609	0.0353	0.0063	2.5e-08	rs4983544	-5.15e-05	0.0001108	0.64204	0.447206
106069013	rs62331150	4	G	T	0.2263	0.0494	0.0074	1.85e-11	rs62331150	-0.0003339	0.00013636	0.014336	0.20458
106356761	rs77928427	4	C	A	0.2392	0.04	0.0072	2.58e-08	rs77928427	-7.02e-05	0.00012925	0.58728	0.236833
106358620	rs12546444	8	A	T	0.1001	-0.0717	0.011	7.45e-11	rs12546444	0.00014581	0.00018696	0.43543	0.0991446
110306944	rs10978911	9	G	C	0.1361	0.0839	0.0091	2.36e-20	rs10978911	0.00013316	0.00016726	0.42596	0.124005
110837073	rs10816625	9	A	G	0.0623	0.1094	0.0126	5.04e-18	rs10816625	-0.00035891	0.0002249	0.11052	0.06393
110885479	rs630965	9	C	T	0.6196	0.0992	0.0064	3.21e-54	rs630965	-5.48e-05	0.00011316	0.62802	0.383826
111217786	rs6882649	5	G	T	0.6651	0.0388	0.0066	3.67e-09	rs34698740	-4.63e-06	0.00011794	0.96865	0.319089
115128491	rs12250948	10	T	C	0.7844	-0.0576	0.0074	1.04e-14	rs12250948	0.00023379	0.00013519	0.083756	0.211553
117209548	rs13267382	8	A	G	0.6493	-0.0437	0.0065	1.6e-11	rs13267382	-6.32e-05	0.00011605	0.58613	0.346501
118230221	rs7529522	1	T	C	0.2338	0.0478	0.0075	1.73e-10	rs7529522	-2.96e-05	0.00013046	0.82077	0.231875
119313486	rs1895062	9	A	G	0.4036	-0.049	0.0063	1.1e-14	rs1895062	7.13e-05	0.00011195	0.52406	0.407525
120258970	rs666930	1	T	C	0.5338	0.0347	0.0063	4.69e-08	rs666930	-9.05e-05	0.00011015	0.4113	0.47172
120561314	rs372562666	1	A	G	0.2648	0.1005	0.0094	6.04e-27	rs537378364	-0.001663	0.0018228	0.3616	0.000946888
120857413	rs200565024	1	A	T	0.6288	0.0699	0.0075	1.23e-20	rs114517148	0.0029717	0.0052066	0.56817	0.000112263
121088182	rs11903787	2	G	A	0.2405	-0.0451	0.0076	2.36e-09	rs11903787	0.00014545	0.00013061	0.26544	0.234012
121157485	rs73949122	2	C	G	0.1664	-0.0593	0.0084	1.85e-12	rs73949122	2.54e-05	0.00014981	0.86512	0.161191
121239360	rs4848599	2	T	C	0.8845	0.0933	0.01	1.59e-20	rs4848599	-8.95e-05	0.00017299	0.60477	0.116041
121280613	rs11249433	1	A	G	0.403	0.0988	0.0065	1.76e-52	rs11249433	-6.08e-05	0.00011173	0.58655	0.417
123093182	rs9420318	10	G	A	0.3214	-0.0464	0.0066	2.96e-12	rs9420318	-8.53e-05	0.00011886	0.47313	0.313053
123663944	rs7899628	10	C	T	0.3585	-0.0396	0.0065	8.95e-10	rs7899628	6.79e-05	0.0001146	0.55373	0.359215
124610166	rs58847541	8	G	A	0.1471	0.0626	0.0087	5.5e-13	rs58847541	0.00010642	0.00015641	0.49628	0.145609
124738618	rs970821	8	C	T	0.401	0.0445	0.0063	2.26e-12	rs970821	6.75e-05	0.00011139	0.5444	0.414484
126843504	rs77528541	4	G	T	0.1361	-0.0583	0.0096	1.41e-09	rs77528541	-0.0001128	0.00016647	0.49802	0.12943
128372172	rs10096351	8	A	G	0.5441	0.1055	0.0062	1.97e-64	rs10096351	-0.00013954	0.00011019	0.20537	0.45571
129204262	rs7017073	8	T	C	0.2115	0.0572	0.0075	2.32e-14	rs7017073	2.52e-05	0.00013419	0.85122	0.213753
129396434	rs10760444	9	G	A	0.5667	-0.0358	0.0062	9.06e-09	rs10760444	-2.92e-05	0.00011076	0.79205	0.443648
129461016	rs11822830	11	A	G	0.5959	0.0483	0.0063	1.98e-14	rs11822830	-4.68e-06	0.00011202	0.9667	0.4132
130656911	rs12706954	7	C	T	0.3735	-0.0463	0.0066	2.43e-12	rs12706954	-3.99e-05	0.00011528	0.72934	0.386296
130674481	rs68056147	7	G	A	0.299	0.0501	0.0069	5.36e-13	rs68056147	-1.43e-05	0.00012091	0.90609	0.305417
132407058	rs6596100	5	C	T	0.2427	-0.0439	0.0076	7.74e-09	rs6596100	3.34e-05	0.00012939	0.79655	0.236751
139942304	rs11977670	7	G	A	0.4315	0.0522	0.0063	1.05e-16	rs1320276	-0.00023124	0.00021294	0.27752	0.07185
141147414	rs7650602	3	T	C	0.4422	0.0489	0.0063	6.22e-15	rs7650602	0.00011535	0.00011115	0.29938	0.44988
145604791	rs36107432	1	G	T	0.3575	-0.0428	0.0068	2.31e-10	rs36107432	0.00015803	0.00011388	0.16524	0.368244
149906413	rs11205303	1	T	C	0.3998	0.0497	0.0064	1.14e-14	rs11205303	3.28e-05	0.0001123	0.77032	0.4083
151955914	rs60954078	6	A	G	0.07	0.1817	0.0117	2.84e-54	rs9397437	0.00025437	0.00021485	0.23643	0.0703137
152055978	rs6904031	6	A	T	0.0643	0.1314	0.0125	7.03e-26	rs6904031	9.14e-05	0.00023793	0.70102	0.0571668
152364192	rs117507065	6	G	A	0.0543	-0.0758	0.0139	4.95e-08	rs117507065	0.00030314	0.00023711	0.20109	0.0569526
152437016	rs2747652	6	T	C	0.5263	0.0663	0.0062	1.31e-26	rs2747652	-9.95e-05	0.00011008	0.36613	0.485011
155148781	rs4971059	1	G	A	0.3632	0.0424	0.0064	4.83e-11	rs4971059	3.08e-05	0.00011439	0.78778	0.361953
158230013	rs11135046	5	G	T	0.5529	-0.0717	0.0062	4.68e-31	rs11135046	0.00019726	0.00011044	0.07408	0.45656
169591487	rs4562056	5	G	T	0.3323	0.0416	0.0067	4.72e-10	rs4562056	-3.57e-05	0.00011569	0.75783	0.343311
172285159	rs73031214	3	C	T	0.2172	0.0474	0.0074	1.91e-10	rs73031214	3.57e-05	0.00013296	0.78836	0.220559
172369881	rs11680449	2	G	A	0.2823	-0.0404	0.0069	4.46e-09	rs11680449	-0.0001684	0.00012329	0.17197	0.275083
172972971	rs2016394	2	G	A	0.4748	-0.0425	0.0062	6.23e-12	rs2016394	-0.00012051	0.00011012	0.27382	0.479702
174210908	rs2010610	2	C	G	0.8437	0.0535	0.0086	4.23e-10	rs2010610	1.18e-05	0.00014748	0.9365	0.168681
175828036	rs7697216	4	T	C	0.8819	0.1039	0.0098	1.61e-26	rs7697216	-0.00019488	0.00016968	0.25077	0.119006
201437832	rs35383942	1	C	T	0.0562	0.101	0.0139	3.79e-13	rs35383942	-0.00012734	0.00022686	0.57458	0.06262
202123430	rs3769821	2	C	T	0.6683	-0.0565	0.0065	3.97e-18	rs3769821	0.00013688	0.00011837	0.24752	0.314859
203801249	rs59867004	1	T	C	0.2724	0.0446	0.007	1.4e-10	rs59867004	0.00017404	0.00012309	0.15736	0.27531
217220574	rs11117758	1	G	A	0.2086	-0.0449	0.0076	3.9e-09	rs11117758	-1.59e-05	0.00013539	0.90636	0.211597
217920769	rs4442975	2	G	T	0.5021	-0.1274	0.0061	1.14e-95	rs4442975	-3.71e-05	0.0001103	0.73662	0.488776
218041883	rs72953532	2	C	T	0.0319	-0.1819	0.0208	2.11e-18	rs72953532	-0.00024145	0.00030814	0.43329	0.03293
218292158	rs11693806	2	C	G	0.7288	-0.0739	0.007	3.4e-26	rs11693806	-1.95e-05	0.00012478	0.87574	0.264686
218723455	rs6436017	2	A	G	0.5042	0.0399	0.0063	3.42e-10	rs6436017	6.43e-05	0.00011044	0.56042	0.498232
227226952	rs12479355	2	A	G	0.2088	-0.0426	0.0076	2.36e-08	rs12479355	5.9e-05	0.00013622	0.66483	0.204796
242034263	rs72755295	1	A	G	0.0309	0.1376	0.0179	1.65e-14	rs72755295	-3.77e-05	0.00030827	0.90261	0.0332613

## Sheet: ER- BC_colon cancer
Position	phase_3_1kg_id	chr	a0	a1	combined_EAF	exposure.beta	exposure.se	p.value	SNP	outcome.beta	outcome.se	PV.cancer_c_C18	MAF
163366	rs34810249	8	T	C	0.2426	0.0804	0.0138	5.43e-09	rs66823261	0.0001844	0.00019332	0.34017	0.219054
1284976	rs35029535	5	C	T	0.3824	-0.0821	0.0124	2.95e-11	rs35029535	-0.00037505	0.00016333	0.021659	0.40104
10566272	rs616402	1	C	T	0.3067	-0.1172	0.0124	2.65e-21	rs616402	0.00010883	0.00016942	0.52065	0.319441
17393925	rs56069439	19	C	A	0.2968	0.155	0.0121	1.25e-37	rs56069439	4.83e-05	0.00017261	0.77963	0.294903
19309911	rs10209121	2	C	T	0.5604	-0.066	0.0113	5.64e-09	rs10209121	-0.00010815	0.00015868	0.49553	0.442328
21959751	rs2518717	9	T	C	0.3496	0.0789	0.0117	1.82e-11	rs2424420	-7.04e-06	0.00029242	0.98081	0.0792347
32839990	rs56404467	13	G	A	0.0179	0.2475	0.0416	2.73e-09	rs56404467	-4.41e-05	0.00057638	0.93895	0.0208859
40965779	rs201432472	22	A	C	0.1051	0.1122	0.0181	5.21e-10	rs6474301	-0.0031427	0.0040237	0.43477	0.000469824
44301608	rs62116990	19	G	A	0.4229	0.067	0.0115	5.89e-09	rs62116990	-0.00019409	0.00015889	0.22187	0.437536
52581245	rs112149573	16	G	T	0.238	0.1348	0.0128	5.71e-26	rs3095607	-7.195e-05	0.00017973	0.68891	0.258478
64299890	rs10995201	10	A	G	0.1591	-0.0963	0.0159	1.57e-09	rs10995201	-0.00015985	0.00022479	0.47701	0.147224
69016645	rs17828955	14	T	C	0.2663	-0.0797	0.013	7.76e-10	rs17828955	3.14e-05	0.00017341	0.85653	0.292689
73956279	rs4143044	13	T	G	0.7665	0.0833	0.0135	6.89e-10	rs4143044	-0.00013572	0.00018443	0.4618	0.240043
76360637	rs189268208	8	A	G	0.0857	0.1116	0.0196	1.32e-08	rs72658081	8.38e-05	0.00027245	0.75853	0.0925335
82295951	rs56309329	6	A	T	0.2367	0.0734	0.0131	2.1e-08	rs56309329	0.00015554	0.00019037	0.41391	0.219035
121079515	rs4528762	2	A	C	0.2651	-0.1213	0.0147	1.92e-16	rs4528762	0.00027443	0.00018105	0.12957	0.261541
121246568	rs10179592	2	T	C	0.8992	0.1156	0.0193	2.3e-09	rs10179592	0.00030583	0.00026339	0.24559	0.0994409
124757661	rs17350191	8	C	T	0.3357	0.0671	0.012	2.03e-08	rs17350191	0.0001883	0.0001731	0.27668	0.348107
128372172	rs10096351	8	A	G	0.5441	0.07	0.0114	7.14e-10	rs10096351	1.3e-05	0.00015796	0.93462	0.45571
151952332	rs9397437	6	G	A	0.0677	0.2733	0.0206	2.76e-40	rs9397437	0.00019014	0.00030774	0.53667	0.0703137
152055978	rs6904031	6	A	T	0.0643	0.1863	0.0224	8.2e-17	rs6904031	0.00044208	0.0003408	0.19457	0.0571668
152437016	rs2747652	6	T	C	0.5263	0.0991	0.0113	1.93e-18	rs2747652	-5.33e-05	0.00015767	0.73511	0.485011
158244083	rs1432679	5	C	T	0.5663	-0.073	0.0113	1.06e-10	rs1432679	-6.1e-05	0.00015854	0.70064	0.446317
202122995	rs3769823	2	A	G	0.7078	-0.0684	0.0121	1.76e-08	rs3769823	7.09e-06	0.00017456	0.96761	0.282785
218292141	rs3821098	2	T	C	0.7373	-0.0722	0.0126	1.08e-08	rs3821098	-0.00031421	0.00017884	0.078932	0.264675

## Sheet: ER- BC_rectal cancer
Position	phase_3_1kg_id	chr	a0	a1	combined_EAF	exposure.beta	exposure.se	p.value	SNP	outcome.beta	outcome.se	PV.cancer_c_C20	MAF
163366	rs34810249	8	T	C	0.2426	0.0804	0.0138	5.43e-09	rs3008281	4.79e-05	0.00012914	0.71063	0.24592
1284976	rs35029535	5	C	T	0.3824	-0.0821	0.0124	2.95e-11	rs35029535	-0.00024273	0.00011396	0.033177	0.40104
10566272	rs616402	1	C	T	0.3067	-0.1172	0.0124	2.65e-21	rs616402	-1.11e-06	0.00011816	0.99253	0.319441
17393925	rs56069439	19	C	A	0.2968	0.155	0.0121	1.25e-37	rs56069439	-9.81e-05	0.0001204	0.41544	0.294903
19309911	rs10209121	2	C	T	0.5604	-0.066	0.0113	5.64e-09	rs10209121	2.16e-05	0.00011072	0.84523	0.442328
21959751	rs2518717	9	T	C	0.3496	0.0789	0.0117	1.82e-11	rs2424420	0.0003496	0.00020401	0.086593	0.0792347
32839990	rs56404467	13	G	A	0.0179	0.2475	0.0416	2.73e-09	rs56404467	0.00010233	0.00040234	0.79923	0.0208859
40965779	rs201432472	22	A	C	0.1051	0.1122	0.0181	5.21e-10	rs6474301	0.0056287	0.0028069	0.044933	0.000469824
44301608	rs62116990	19	G	A	0.4229	0.067	0.0115	5.89e-09	rs62116990	-6.35e-05	0.00011083	0.56659	0.437536
52581245	rs112149573	16	G	T	0.238	0.1348	0.0128	5.71e-26	rs3095607	0.00017321	0.0001254	0.1672	0.258478
64299890	rs10995201	10	A	G	0.1591	-0.0963	0.0159	1.57e-09	rs10995201	0.00015123	0.00015689	0.33508	0.147224
69016645	rs17828955	14	T	C	0.2663	-0.0797	0.013	7.76e-10	rs17828955	-7.91e-06	0.00012097	0.94787	0.292689
73956279	rs4143044	13	T	G	0.7665	0.0833	0.0135	6.89e-10	rs4143044	-0.00027557	0.00012874	0.032313	0.240043
76360637	rs189268208	8	A	G	0.0857	0.1116	0.0196	1.32e-08	rs73515578	0.00049751	0.00047405	0.29395	0.0136563
82295951	rs56309329	6	A	T	0.2367	0.0734	0.0131	2.1e-08	rs56309329	-0.00028138	0.00013291	0.034249	0.219035
121079515	rs4528762	2	A	C	0.2651	-0.1213	0.0147	1.92e-16	rs4528762	1.16e-05	0.00012632	0.92707	0.261541
121246568	rs10179592	2	T	C	0.8992	0.1156	0.0193	2.3e-09	rs10179592	-5.49e-05	0.00018378	0.76499	0.0994409
124757661	rs17350191	8	C	T	0.3357	0.0671	0.012	2.03e-08	rs17350191	8.78e-05	0.00012076	0.46743	0.348107
128372172	rs10096351	8	A	G	0.5441	0.07	0.0114	7.14e-10	rs10096351	-0.00013954	0.00011019	0.20537	0.45571
151952332	rs9397437	6	G	A	0.0677	0.2733	0.0206	2.76e-40	rs9397437	-0.00025437	0.00021485	0.23643	0.0703137
152055978	rs6904031	6	A	T	0.0643	0.1863	0.0224	8.2e-17	rs6904031	9.14e-05	0.00023793	0.70102	0.0571668
152437016	rs2747652	6	T	C	0.5263	0.0991	0.0113	1.93e-18	rs2747652	-9.95e-05	0.00011008	0.36613	0.485011
158244083	rs1432679	5	C	T	0.5663	-0.073	0.0113	1.06e-10	rs1432679	0.00018975	0.00011062	0.086283	0.446317
202122995	rs3769823	2	A	G	0.7078	-0.0684	0.0121	1.76e-08	rs3769823	0.00015621	0.0001218	0.19964	0.282785
218292141	rs3821098	2	T	C	0.7373	-0.0722	0.0126	1.08e-08	rs3821098	-1.96e-05	0.00012479	0.87497	0.264675

## Sheet: ER+ BC_colon cancer
Position	phase_3_1kg_id	chr	a0	a1	combined_EAF	exposure.beta	exposure.se	onco_icogs_gwas_erpos_P1df	SNP	outcome.beta	outcome.se	PV.cancer_c_C18	MAF
1294086	rs2736098	5	C	T	0.2667	-0.0472	0.0086	3.36e-08	rs2736098	-0.00049084	0.00017619	0.0053392	0.279633
1898664	rs1973765	11	T	C	0.4001	-0.0844	0.0076	9.56e-29	rs1973765	-0.00023269	0.00016226	0.15157	0.38649
4742251	rs6762558	3	A	G	0.388	0.0618	0.0076	3.18e-16	rs6762558	-8.37e-05	0.00016005	0.60115	0.410368
10616505	rs17035305	1	C	A	0.3158	-0.0436	0.0079	4.15e-08	rs17035305	1.34e-05	0.00016797	0.93619	0.328271
13713099	rs405447	6	A	G	0.5704	-0.0523	0.0075	2.32e-12	rs405447	-8.3e-05	0.00015914	0.60217	0.425571
16254310	rs11133838	5	A	G	0.5846	-0.0415	0.0075	2.83e-08	rs11133838	-4.87e-05	0.00015935	0.76011	0.426811
16415732	rs7280197	21	T	C	0.3781	0.0461	0.0082	1.7e-08	rs7280197	-0.00022286	0.00016327	0.17226	0.371224
16574455	rs2403907	21	C	A	0.3159	-0.0964	0.008	2.95e-33	rs2403907	0.00011244	0.00016992	0.50813	0.314862
18593553	rs8105994	19	T	C	0.3459	-0.0768	0.0078	8.65e-23	rs8105994	-0.00023494	0.00016545	0.1556	0.346142
18807339	rs2992756	1	T	C	0.5194	-0.0608	0.0076	9.93e-16	rs2992756	7.07e-05	0.00015749	0.65329	0.499871
21905726	rs9350395	6	A	G	0.5936	0.0439	0.0075	4.42e-09	rs9350395	-0.00021043	0.00016026	0.18917	0.406074
22397002	rs72810771	10	C	T	0.0187	0.2032	0.0263	1.14e-14	rs72810771	0.00018011	0.00064762	0.78093	0.0150529
22671968	rs72814839	10	T	C	0.0137	0.2191	0.0313	2.38e-12	rs72814839	7.22e-05	0.0006634	0.91336	0.0146619
23647494	rs310302	8	G	A	0.4032	0.0444	0.0075	3.63e-09	rs310302	-1.42e-05	0.00016008	0.92946	0.416762
24338479	rs521667	18	A	C	0.6348	0.0482	0.0078	5.87e-10	rs7759923	5.73e-06	0.0001741	0.97374	0.2892
24500899	rs170801	18	C	A	0.2817	-0.0794	0.0084	2.99e-21	rs170801	6.37e-05	0.00017472	0.71525	0.284349
27076514	rs10433578	3	G	A	0.3986	-0.093	0.0076	1.42e-34	rs10433578	-0.00028276	0.0001607	0.07849	0.401709
27330615	rs490706	3	G	A	0.5246	0.1148	0.0074	3.28e-54	rs490706	0.0003332	0.00015754	0.034435	0.47414
27598235	rs76315700	3	C	T	0.0939	0.0879	0.0123	1.03e-12	rs76315700	0.00010596	0.00027478	0.69977	0.0904747
28195386	rs45589338	22	C	A	0.0352	0.1149	0.0204	1.81e-08	rs45589338	0.00014951	0.00047419	0.75254	0.0340891
28769172	rs35313550	22	C	T	0.0241	0.1819	0.0235	8.98e-15	rs35313550	0.00063226	0.00050638	0.21182	0.0247477
28831351	rs9625474	22	A	C	0.0265	0.1446	0.0233	5.51e-10	rs9625474	-0.00023226	0.00057511	0.68631	0.0194688
29105202	rs17880096	22	G	C	0.0257	0.1562	0.0236	3.39e-11	rs17880096	8.64e-05	0.00059104	0.88373	0.0184319
29211667	rs7223535	17	G	A	0.268	-0.0463	0.0084	3.2e-08	rs7223535	0.00012419	0.00017717	0.48332	0.270633
29507094	rs7463114	8	T	C	0.6759	-0.0684	0.0078	2.44e-18	rs7463114	-5.56e-05	0.00016838	0.74135	0.324137
29551872	rs132289	22	A	G	0.9822	-0.2347	0.0284	1.6e-16	rs132289	-8.81e-05	0.00055254	0.87334	0.0218552
29853622	rs185004002	22	C	T	0.0148	0.1862	0.0317	4.2e-09	rs185004002	-1.25e-05	0.00061905	0.98395	0.0166091
30684097	rs35263707	3	G	A	0.3259	0.0627	0.0078	9.76e-16	rs35263707	-1.17e-05	0.0001709	0.94524	0.308554
37136545	rs7149262	14	C	A	0.2113	-0.0804	0.0091	1.45e-18	rs7149262	0.00027982	0.00019369	0.14853	0.212266
37228504	rs2253012	14	C	T	0.4318	0.0511	0.0078	5.19e-11	rs2253012	0.0001886	0.00015903	0.23563	0.441024
38816338	rs6815814	4	A	C	0.2525	0.055	0.0086	1.59e-10	rs6815814	0.00020894	0.00019446	0.28264	0.206703
39358037	rs12628403	22	A	C	0.096	0.0942	0.0146	9.9e-11	rs12628403	-0.00033744	0.00028878	0.24262	0.0808411
40469249	rs73165033	22	G	C	0.0662	0.083	0.0148	2.24e-08	rs73165033	0.00010085	0.0003197	0.75241	0.064689
40736961	rs117667045	22	C	T	0.1312	0.0792	0.0108	2.06e-13	rs117667045	8.9e-05	0.0002425	0.71363	0.119616
41019948	rs6001982	22	C	A	0.1066	0.1109	0.0117	2.05e-21	rs6001982	7.67e-05	0.00026334	0.77072	0.0993087
42411803	rs9954058	18	G	C	0.0721	-0.1057	0.0147	6.06e-13	rs9954058	0.00019931	0.00029204	0.49494	0.079252
42888797	rs9952980	18	T	C	0.3504	-0.0549	0.0078	1.48e-12	rs9952980	-8.69e-05	0.00016567	0.59991	0.358717
44119344	rs62368138	5	G	A	0.045	0.1025	0.0182	1.85e-08	rs62368138	-0.00046932	0.00040636	0.24811	0.0400574
44283232	rs1685191	19	C	T	0.5647	-0.0635	0.0077	1.52e-16	rs1685191	-2.54e-05	0.00015832	0.87234	0.462424
44449376	rs72748037	5	G	A	0.1561	-0.0847	0.0104	2.72e-16	rs72748037	-1.86e-05	0.00021425	0.93075	0.164588
44706498	rs10941679	5	A	G	0.2522	0.1563	0.0084	8.27e-78	rs10941679	-0.00021427	0.0001828	0.24114	0.253045
44982317	rs2067980	5	A	G	0.1515	0.1098	0.0101	1.01e-27	rs2067980	-0.00029352	0.00022317	0.18842	0.146762
45333860	rs55821517	5	T	C	0.266	-0.0743	0.0085	2.87e-18	rs55821517	-0.00014253	0.000182	0.43354	0.263183
45917605	rs10941712	5	C	T	0.2567	-0.0578	0.0087	3.61e-11	rs17856536	0.0004715	0.00041553	0.2565	0.0372415
46362656	rs115086672	5	C	A	0.132	-0.0765	0.0117	6.94e-11	rs115086672	-0.00017757	0.00024146	0.46208	0.129476
46600917	rs1707302	1	A	G	0.6641	0.0466	0.0078	2.75e-09	rs1707302	-0.0004701	0.00016748	0.0050037	0.332675
46888198	rs56387622	3	T	C	0.1012	-0.0991	0.0127	5.28e-15	rs56387622	-8.5e-05	0.00026492	0.74829	0.0988269
49641645	rs72749841	5	T	C	0.1484	-0.079	0.0137	8.04e-09	rs72749841	-0.00025286	0.00021623	0.24225	0.170516
50238519	rs27279	5	C	T	0.4978	-0.0546	0.0081	1.59e-11	rs27279	0.00024959	0.00017221	0.14725	0.478296
52287610	rs12481286	20	G	T	0.2403	0.0507	0.0091	2.8e-08	rs12481286	8.37e-05	0.00018593	0.65255	0.243762
52599188	rs4784227	16	C	T	0.2387	0.2296	0.0084	3.93e-164	rs4784227	6.93e-05	0.00018425	0.70697	0.239871
53174966	rs1812715	17	A	G	0.6939	0.0908	0.0081	2.66e-29	rs1812715	-8.32e-06	0.00016962	0.96089	0.315721
54682064	rs28539243	16	G	A	0.4878	0.0533	0.0074	8.43e-13	rs28539243	0.00013563	0.00015803	0.39076	0.489222
55965167	rs889310	5	C	T	0.5606	0.0462	0.0078	3.74e-09	rs889310	-0.00014202	0.00015949	0.37323	0.439387
56053723	rs62355902	5	A	T	0.1589	0.2032	0.0098	2.88e-96	rs62355902	0.00031763	0.00021448	0.13863	0.161563
56327623	rs79105210	5	C	G	0.0297	0.1734	0.0219	2.36e-15	rs79105210	0.00028866	0.00042387	0.49586	0.0356075
62879331	rs6062356	20	T	G	0.1495	0.0564	0.0103	4.13e-08	rs6062356	6.07e-05	0.00021835	0.78087	0.153943
63941697	rs3821902	3	T	G	0.1358	0.0589	0.0106	3.18e-08	rs3821902	-3.02e-05	0.00022693	0.89423	0.14061
64299890	rs10995201	10	A	G	0.1591	-0.1379	0.0105	1.12e-39	rs10995201	-0.00015985	0.00022479	0.47701	0.147224
64562524	rs7905654	10	G	A	0.119	-0.0634	0.0115	3.69e-08	rs7905654	6.82e-05	0.00024738	0.78267	0.114356
64593869	rs56106754	10	G	A	0.0367	-0.1258	0.0204	7.77e-10	rs56106754	-7.29e-05	0.00045541	0.87277	0.0327921
68387979	rs72725138	14	C	T	0.1594	0.0629	0.0101	3.99e-10	rs72725138	-0.00027364	0.00021456	0.20218	0.160549
68650548	rs12894297	14	C	A	0.8316	-0.0759	0.0098	1e-14	rs12894297	0.00014478	0.00021195	0.49454	0.165901
68986157	rs11624164	14	C	T	0.2568	-0.1037	0.0086	1.39e-33	rs11624164	3.93e-05	0.0001767	0.82397	0.281297
69072697	rs148893083	11	C	T	0.0176	0.1706	0.0275	5.54e-10	rs148893083	0.00032661	0.00060559	0.58966	0.0178939
69076101	rs141940928	11	C	T	0.0104	0.2315	0.0359	1.12e-10	rs141940928	0.00088699	0.00077657	0.25338	0.0107876
69331418	rs78540526	11	C	T	0.0756	0.3277	0.0132	1.02e-136	rs78540526	0.00022779	0.00030656	0.45744	0.0715029
75136261	rs6938	15	C	G	0.6551	0.0446	0.0081	3.72e-08	rs6938	-3.45e-05	0.00017202	0.84089	0.298943
76230301	rs6472903	8	G	T	0.8261	0.0784	0.0099	2.01e-15	rs6472903	-5.71e-05	0.0002056	0.78105	0.177841
76305785	rs72658071	8	A	T	0.0877	0.1187	0.0128	1.37e-20	rs72658071	-0.0001227	0.00026942	0.64881	0.0952556
76632776	rs72661985	8	G	A	0.0549	0.1048	0.0158	3.72e-11	rs72661985	-0.00032848	0.00032721	0.31544	0.0620804
80648296	rs7500067	16	A	G	0.2293	0.0819	0.0086	2.26e-21	rs7500067	1.89e-05	0.00018952	0.92067	0.222605
80886726	rs4980029	10	A	G	0.1638	0.0759	0.0098	1.24e-14	rs4980029	-0.000135	0.00021639	0.53272	0.158443
81240443	rs112096918	5	C	T	0.1845	-0.0564	0.01	1.57e-08	rs112096918	-0.00015696	0.00020462	0.44304	0.185673
81492643	rs4703870	5	G	A	0.7529	0.0613	0.0088	3.32e-12	rs4703870	0.00018349	0.00018161	0.3123	0.250229
82287685	rs1361549	6	G	A	0.4195	-0.0451	0.0075	1.56e-09	rs1361549	1.27e-05	0.00015834	0.93621	0.438122
88156923	rs17426269	1	G	A	0.1488	0.0576	0.0103	1.89e-08	rs17426269	-2.81e-05	0.00021999	0.89822	0.153772
90662839	rs12110303	5	G	T	0.1597	-0.074	0.0107	4.8e-12	rs12110303	4.88e-05	0.0002187	0.82331	0.152899
91538920	rs78029804	15	C	T	0.1335	-0.076	0.011	4.57e-12	rs78029804	8.89e-06	0.00023555	0.96991	0.127911
91588194	rs7781597	7	T	C	0.3829	0.0463	0.0076	1.28e-09	rs7781597	-3.62e-05	0.00016337	0.82479	0.371142
91742924	rs7153397	14	C	T	0.695	0.0536	0.0081	3.36e-11	rs7153397	-0.00017334	0.00017046	0.30921	0.313992
91845444	rs28728062	7	G	C	0.3918	0.0423	0.0075	2.07e-08	rs28728062	1.27e-05	0.00016123	0.93735	0.393562
91888486	rs80046058	14	A	T	0.2385	-0.0498	0.0088	1.45e-08	rs80046058	3.96e-05	0.00018116	0.82684	0.25432
94304344	rs10215799	7	C	T	0.7286	-0.054	0.0084	1.41e-10	rs10215799	-5.19e-05	0.00017474	0.76664	0.290716
99425767	rs629120	3	A	T	0.7793	-0.0509	0.0088	8.42e-09	rs629120	6.44e-05	0.00018857	0.73287	0.226975
99687273	rs4361315	3	G	A	0.7311	-0.0547	0.0087	2.59e-10	rs4361315	5.7e-05	0.00018482	0.75758	0.244002
101552440	rs71559437	7	G	A	0.122	-0.0794	0.0119	2.79e-11	rs549862036	-0.0020489	0.002334	0.38004	0.00134609
102478959	rs514192	8	A	T	0.6752	-0.0448	0.0078	9.86e-09	rs514192	1.94e-05	0.00016865	0.90844	0.323469
106064683	rs17617028	4	G	A	0.2257	0.0569	0.0087	7.64e-11	rs17617028	-6.22e-06	0.00019553	0.97463	0.20404
106357736	rs2957449	8	T	C	0.5324	0.0475	0.0076	5.24e-10	rs2957449	0.00010456	0.00015795	0.50797	0.471209
110305273	rs7847927	9	G	C	0.288	0.0744	0.0081	3.62e-20	rs7847927	-0.00023769	0.00017675	0.17869	0.27426
110892899	rs7862747	9	C	A	0.6226	0.1237	0.0077	3.36e-58	rs7862747	-0.00019013	0.0001628	0.24286	0.380161
115128491	rs12250948	10	T	C	0.7844	-0.0644	0.0089	3.46e-13	rs12250948	0.00025936	0.00019371	0.18059	0.211553
117209548	rs13267382	8	A	G	0.6493	-0.0427	0.0077	2.93e-08	rs13267382	0.00012489	0.00016635	0.4528	0.346501
119308184	rs7029693	9	G	T	0.3645	-0.0554	0.0077	8.84e-13	rs7029693	-0.00010439	0.00016447	0.52563	0.361472
120561314	rs372562666	1	A	G	0.2648	0.1193	0.0109	7.92e-28	rs537378364	-0.00013297	0.0026109	0.95938	0.000946888
120857413	rs200565024	1	A	T	0.6288	0.0855	0.0088	3.16e-22	rs114517148	0.0058281	0.0074603	0.43468	0.000112263
121155824	rs4076654	2	A	T	0.3646	-0.0595	0.0079	4.16e-14	rs4076654	-7.44e-05	0.00016531	0.65285	0.365379
121244272	rs12711947	2	T	C	0.8986	0.0864	0.0124	3.41e-12	rs12711947	0.00032063	0.00026289	0.22259	0.0997099
121280613	rs11249433	1	A	G	0.403	0.123	0.0077	4.73e-58	rs11249433	-7.34e-05	0.00015983	0.64616	0.416804
123095209	rs9421410	10	G	A	0.3269	-0.0599	0.008	6.03e-14	rs9420318	-0.000215	0.00017031	0.2068	0.313053
123350523	rs2981583	10	A	G	0.6051	-0.2823	0.0075	4.07e-306	rs1078806	-0.00011307	0.00016041	0.48089	0.405488
123801422	rs2253762	10	A	C	0.2971	0.056	0.0082	1.14e-11	rs2253762	4.48e-06	0.00017548	0.97963	0.286266
128370949	rs12550713	8	C	G	0.3998	0.1093	0.0075	2.99e-48	rs12550713	-0.00013481	0.00016054	0.40107	0.401544
129204262	rs7017073	8	T	C	0.2115	0.0628	0.0089	1.77e-12	rs7017073	0.00015847	0.00019236	0.41005	0.213753
129461016	rs11822830	11	A	G	0.5959	0.0445	0.0075	3.33e-09	rs11822830	9.35e-05	0.00016007	0.55926	0.413595
130656911	rs12706954	7	C	T	0.3735	-0.0494	0.0079	3.37e-10	rs12706954	-0.00012206	0.00016517	0.45992	0.386296
130674481	rs68056147	7	G	A	0.299	0.0478	0.0082	6.79e-09	rs68056147	2.79e-05	0.00017324	0.87213	0.305417
132442263	rs56083805	5	T	C	0.2416	-0.0595	0.0091	7.01e-11	rs56083805	-0.00010228	0.00018568	0.58176	0.236325
139954640	rs12703654	7	C	A	0.4495	0.0587	0.0077	3.1e-14	rs12703654	-0.00017682	0.00016128	0.27293	0.462392
141147414	rs7650602	3	T	C	0.4422	0.0571	0.0075	2.27e-14	rs7650602	0.00027768	0.00015925	0.081207	0.44988
144074929	rs720475	7	G	A	0.2527	-0.0508	0.0086	3.76e-09	rs720475	-0.00036734	0.00018132	0.04277	0.259324
145312597	rs61816397	1	T	C	0.3684	-0.0563	0.0097	5.76e-09	rs2791751	-4.452e-05	0.0001713	0.79494	0.381389
145604791	rs36107432	1	G	T	0.3575	-0.0508	0.008	1.71e-10	rs36107432	-9.43e-05	0.00016329	0.56375	0.368244
149595505	rs2121348	6	T	C	0.2039	-0.0538	0.0093	7.55e-09	rs2121348	-0.0001545	0.00019663	0.43202	0.200597
149892872	rs11205277	1	A	G	0.4308	0.0562	0.0075	8.38e-14	rs11205277	-0.00022263	0.00015866	0.16056	0.437742
151955914	rs60954078	6	A	G	0.07	0.1392	0.014	2.21e-23	rs9397436	0.00019053	0.0003077	0.53578	0.0703377
152055978	rs6904031	6	A	T	0.0643	0.1107	0.0148	6.67e-14	rs6904031	0.00044208	0.0003408	0.19457	0.0571668
152432902	rs910416	6	C	T	0.5219	0.0532	0.0074	6.14e-13	rs910416	-6.36e-05	0.00015789	0.687	0.489996
155148781	rs4971059	1	G	A	0.3632	0.0519	0.0077	1.27e-11	rs4971059	-0.00018795	0.00016401	0.25182	0.361953
158244083	rs1432679	5	C	T	0.5663	-0.0695	0.0074	5.77e-21	rs1432679	-6.1e-05	0.00015854	0.70064	0.446317
169568846	rs7729559	5	C	T	0.2227	0.057	0.0088	9.31e-11	rs7729559	0.00011261	0.00018629	0.5455	0.233986
172283173	rs4894562	3	G	A	0.2172	0.0519	0.0089	4.57e-09	rs4894562	-0.00014893	0.00019056	0.4345	0.220736
172382905	rs13406134	2	C	T	0.3681	-0.0494	0.0077	1.56e-10	rs13406134	0.00028581	0.00016342	0.080298	0.368768
172972971	rs2016394	2	G	A	0.4748	-0.0603	0.0074	3.22e-16	rs2016394	1.68e-05	0.00015783	0.91547	0.479702
174207470	rs7589172	2	A	C	0.8531	0.063	0.0106	2.58e-09	rs7589172	5.34e-06	0.0002166	0.98035	0.158368
175828036	rs7697216	4	T	C	0.8819	0.1338	0.0118	6.06e-30	rs7697216	-0.00015043	0.00024317	0.53618	0.119006
201437832	rs35383942	1	C	T	0.0562	0.0918	0.0164	2.33e-08	rs35383942	-0.00067375	0.00032434	0.037775	0.0628173
202123430	rs3769821	2	C	T	0.6683	-0.0545	0.0078	2.09e-12	rs3769821	-2.48e-05	0.00016965	0.88387	0.314859
203801249	rs59867004	1	T	C	0.2724	0.0461	0.0084	4.16e-08	rs59867004	-0.00012347	0.00017649	0.4842	0.27531
217220574	rs11117758	1	G	A	0.2086	-0.05	0.0091	4.06e-08	rs11117758	0.00021721	0.00019413	0.26321	0.211597
217920769	rs4442975	2	G	T	0.5021	-0.1482	0.0073	6.65e-91	rs4442975	6.81e-05	0.00015808	0.66641	0.488776
218041883	rs72953532	2	C	T	0.0319	-0.2072	0.0251	1.61e-16	rs72953532	0.0002734	0.00043873	0.53318	0.0332615
218303958	rs2568176	2	G	A	0.2915	0.0713	0.008	7.33e-19	rs2568176	0.00039781	0.00017341	0.021789	0.292428
242034263	rs72755295	1	A	G	0.0309	0.1481	0.0208	1.08e-12	rs72755295	0.00046283	0.00044202	0.29506	0.0332613

## Sheet: ER+ BC_rectal cancer
Position	phase_3_1kg_id	chr	a0	a1	combined_EAF	exposure.beta	exposure.se	onco_icogs_gwas_erpos_P1df	SNP	outcome.beta	outcome.se	PV.cancer_c_C20	MAF
1294086	rs2736098	5	C	T	0.2667	-0.0472	0.0086	3.36e-08	rs2736098	-0.00019819	0.00012294	0.10693	0.279633
1898664	rs1973765	11	T	C	0.4001	-0.0844	0.0076	9.56e-29	rs1973765	-1.89e-05	0.00011321	0.86709	0.38649
4742251	rs6762558	3	A	G	0.388	0.0618	0.0076	3.18e-16	rs6762558	0.0001113	0.00011171	0.31908	0.410368
10616505	rs17035305	1	C	A	0.3158	-0.0436	0.0079	4.15e-08	rs17035305	-2.05e-05	0.00011715	0.86116	0.328271
13713099	rs405447	6	A	G	0.5704	-0.0523	0.0075	2.32e-12	rs405447	7.12e-05	0.00011111	0.52147	0.425571
16254310	rs11133838	5	A	G	0.5846	-0.0415	0.0075	2.83e-08	rs11133838	7.73e-05	0.00011119	0.48687	0.426811
16415732	rs7280197	21	T	C	0.3781	0.0461	0.0082	1.7e-08	rs7280197	0.00016379	0.00011393	0.15053	0.371224
16574455	rs2403907	21	C	A	0.3159	-0.0964	0.008	2.95e-33	rs2403907	-0.00021832	0.00011857	0.065578	0.314862
18593553	rs8105994	19	T	C	0.3459	-0.0768	0.0078	8.65e-23	rs8105994	-8.57e-06	0.00011541	0.94083	0.346142
18807339	rs2992756	1	T	C	0.5194	-0.0608	0.0076	9.93e-16	rs2992756	8.59e-05	0.00010983	0.43407	0.499871
21905726	rs9350395	6	A	G	0.5936	0.0439	0.0075	4.42e-09	rs9350395	2.33e-05	0.00011189	0.83526	0.406074
22397002	rs72810771	10	C	T	0.0187	0.2032	0.0263	1.14e-14	rs72810771	0.0013616	0.00045199	0.0025919	0.0150529
22671968	rs72814839	10	T	C	0.0137	0.2191	0.0313	2.38e-12	rs72814839	0.0015786	0.000463	0.00065077	0.0146619
23647494	rs310302	8	G	A	0.4032	0.0444	0.0075	3.63e-09	rs310302	8.63e-05	0.00011168	0.43958	0.416762
24338479	rs521667	18	A	C	0.6348	0.0482	0.0078	5.87e-10	rs7759923	-9.47e-05	0.00012155	0.43603	0.2892
24500899	rs170801	18	C	A	0.2817	-0.0794	0.0084	2.99e-21	rs170801	1.16e-05	0.00012193	0.92411	0.284349
27076514	rs10433578	3	G	A	0.3986	-0.093	0.0076	1.42e-34	rs10433578	2.05e-06	0.00011217	0.98542	0.401709
27330615	rs490706	3	G	A	0.5246	0.1148	0.0074	3.28e-54	rs490706	8.42e-06	0.00010996	0.939	0.47414
27598235	rs76315700	3	C	T	0.0939	0.0879	0.0123	1.03e-12	rs76315700	8.02e-05	0.00019179	0.67583	0.0904747
28195386	rs45589338	22	C	A	0.0352	0.1149	0.0204	1.81e-08	rs45589338	-7.18e-05	0.00033098	0.82829	0.0340891
28769172	rs35313550	22	C	T	0.0241	0.1819	0.0235	8.98e-15	rs35313550	-0.00021351	0.00035345	0.5458	0.0247477
28831351	rs9625474	22	A	C	0.0265	0.1446	0.0233	5.51e-10	rs9625474	-8.3e-05	0.00040141	0.83615	0.0194688
29105202	rs17880096	22	G	C	0.0257	0.1562	0.0236	3.39e-11	rs17880096	7.36e-05	0.00041253	0.85838	0.0184319
29211667	rs7223535	17	G	A	0.268	-0.0463	0.0084	3.2e-08	rs7223535	-2.75e-05	0.00012361	0.82394	0.270633
29507094	rs7463114	8	T	C	0.6759	-0.0684	0.0078	2.44e-18	rs7463114	-5.96e-05	0.00011746	0.61166	0.324137
29551872	rs132289	22	A	G	0.9822	-0.2347	0.0284	1.6e-16	rs132289	0.00074295	0.00038566	0.054054	0.0218552
29853622	rs185004002	22	C	T	0.0148	0.1862	0.0317	4.2e-09	rs185004002	-0.00075586	0.00043208	0.080233	0.0166091
30684097	rs35263707	3	G	A	0.3259	0.0627	0.0078	9.76e-16	rs35263707	-7.38e-07	0.00011928	0.99506	0.308554
37136545	rs7149262	14	C	A	0.2113	-0.0804	0.0091	1.45e-18	rs7149262	-8.11e-05	0.00013511	0.54814	0.212266
37228504	rs2253012	14	C	T	0.4318	0.0511	0.0078	5.19e-11	rs2253012	-7.87e-05	0.00011094	0.47782	0.441024
38816338	rs6815814	4	A	C	0.2525	0.055	0.0086	1.59e-10	rs6815814	9.26e-06	0.00013569	0.94558	0.206703
39358037	rs12628403	22	A	C	0.096	0.0942	0.0146	9.9e-11	rs12628403	2.33e-05	0.00020157	0.90808	0.0808411
40469249	rs73165033	22	G	C	0.0662	0.083	0.0148	2.24e-08	rs73165033	-0.0003097	0.00022315	0.16517	0.064689
40736961	rs117667045	22	C	T	0.1312	0.0792	0.0108	2.06e-13	rs117667045	-0.00031123	0.00016926	0.065954	0.119616
41019948	rs6001982	22	C	A	0.1066	0.1109	0.0117	2.05e-21	rs6001982	-0.00025667	0.00018381	0.16259	0.0993087
42411803	rs9954058	18	G	C	0.0721	-0.1057	0.0147	6.06e-13	rs9954058	9.23e-06	0.0002038	0.96386	0.079252
42888797	rs9952980	18	T	C	0.3504	-0.0549	0.0078	1.48e-12	rs9952980	6.69e-05	0.00011561	0.56271	0.358717
44119344	rs62368138	5	G	A	0.045	0.1025	0.0182	1.85e-08	rs62368138	-0.00015703	0.00028353	0.5797	0.0400574
44283232	rs1685191	19	C	T	0.5647	-0.0635	0.0077	1.52e-16	rs1685191	-9.88e-05	0.00011044	0.37111	0.462424
44449376	rs72748037	5	G	A	0.1561	-0.0847	0.0104	2.72e-16	rs72748037	0.00010545	0.00014949	0.48056	0.164588
44706498	rs10941679	5	A	G	0.2522	0.1563	0.0084	8.27e-78	rs10941679	-2.29e-05	0.00012754	0.85745	0.253045
44982317	rs2067980	5	A	G	0.1515	0.1098	0.0101	1.01e-27	rs2067980	-6.21e-05	0.00015571	0.69018	0.146762
45333860	rs55821517	5	T	C	0.266	-0.0743	0.0085	2.87e-18	rs55821517	-2.79e-05	0.00012699	0.82637	0.263183
45917605	rs10941712	5	C	T	0.2567	-0.0578	0.0087	3.61e-11	rs17856536	-0.00023479	0.00028992	0.41804	0.0372415
46362656	rs115086672	5	C	A	0.132	-0.0765	0.0117	6.94e-11	rs115086672	-3.71e-05	0.00016847	0.82553	0.129476
46600917	rs1707302	1	A	G	0.6641	0.0466	0.0078	2.75e-09	rs1707302	-0.00010189	0.00011681	0.38305	0.332675
46888198	rs56387622	3	T	C	0.1012	-0.0991	0.0127	5.28e-15	rs56387622	0.00018435	0.00018491	0.31877	0.0988269
49641645	rs72749841	5	T	C	0.1484	-0.079	0.0137	8.04e-09	rs72749841	7.23e-05	0.00015087	0.63197	0.170516
50238519	rs27279	5	C	T	0.4978	-0.0546	0.0081	1.59e-11	rs27279	6.88e-05	0.00012016	0.56718	0.478296
52287610	rs12481286	20	G	T	0.2403	0.0507	0.0091	2.8e-08	rs12481286	2.66e-06	0.00012971	0.98365	0.243762
52599188	rs4784227	16	C	T	0.2387	0.2296	0.0084	3.93e-164	rs4784227	-0.0001818	0.00012855	0.15731	0.239871
53174966	rs1812715	17	A	G	0.6939	0.0908	0.0081	2.66e-29	rs1812715	7.57e-05	0.00011835	0.52252	0.315721
54682064	rs28539243	16	G	A	0.4878	0.0533	0.0074	8.43e-13	rs28539243	-1.08e-05	0.00011026	0.92221	0.489222
55965167	rs889310	5	C	T	0.5606	0.0462	0.0078	3.74e-09	rs889310	1.09e-05	0.00011128	0.9223	0.439387
56053723	rs62355902	5	A	T	0.1589	0.2032	0.0098	2.88e-96	rs62355902	0.00021268	0.00014965	0.15527	0.161563
56327623	rs79105210	5	C	G	0.0297	0.1734	0.0219	2.36e-15	rs79105210	-0.00021581	0.00029575	0.46556	0.0356075
62879331	rs6062356	20	T	G	0.1495	0.0564	0.0103	4.13e-08	rs6062356	-5.18e-05	0.00015233	0.73404	0.153943
63941697	rs3821902	3	T	G	0.1358	0.0589	0.0106	3.18e-08	rs3821902	0.00018868	0.00015839	0.23358	0.14061
64299890	rs10995201	10	A	G	0.1591	-0.1379	0.0105	1.12e-39	rs10995201	0.00015123	0.00015689	0.33508	0.147224
64562524	rs7905654	10	G	A	0.119	-0.0634	0.0115	3.69e-08	rs7905654	-4.47e-05	0.00017265	0.79551	0.114356
64593869	rs56106754	10	G	A	0.0367	-0.1258	0.0204	7.77e-10	rs56106754	0.00029969	0.00031784	0.34574	0.0327921
68387979	rs72725138	14	C	T	0.1594	0.0629	0.0101	3.99e-10	rs72725138	2.86e-05	0.00014967	0.84848	0.160549
68650548	rs12894297	14	C	A	0.8316	-0.0759	0.0098	1e-14	rs12894297	-9.93e-05	0.00014785	0.50165	0.165901
68986157	rs11624164	14	C	T	0.2568	-0.1037	0.0086	1.39e-33	rs11624164	-3.62e-05	0.00012326	0.76873	0.281297
69072697	rs148893083	11	C	T	0.0176	0.1706	0.0275	5.54e-10	rs148893083	0.00050497	0.0004225	0.23201	0.0178939
69076101	rs141940928	11	C	T	0.0104	0.2315	0.0359	1.12e-10	rs141940928	0.0012878	0.00054179	0.017459	0.0107876
69331418	rs78540526	11	C	T	0.0756	0.3277	0.0132	1.02e-136	rs78540526	0.00015443	0.00021388	0.47028	0.0715029
75136261	rs6938	15	C	G	0.6551	0.0446	0.0081	3.72e-08	rs6938	-8.88e-05	0.00012001	0.45925	0.298943
76230301	rs6472903	8	G	T	0.8261	0.0784	0.0099	2.01e-15	rs6472903	-5.08e-05	0.00014343	0.72341	0.177841
76305785	rs72658071	8	A	T	0.0877	0.1187	0.0128	1.37e-20	rs72658071	0.00030999	0.00018795	0.099089	0.0952556
76632776	rs72661985	8	G	A	0.0549	0.1048	0.0158	3.72e-11	rs72661985	0.00011811	0.00022827	0.60487	0.0620804
80648296	rs7500067	16	A	G	0.2293	0.0819	0.0086	2.26e-21	rs7500067	1.44e-05	0.00013223	0.9133	0.222605
80886726	rs4980029	10	A	G	0.1638	0.0759	0.0098	1.24e-14	rs4980029	4.1e-05	0.00015102	0.78587	0.158443
81240443	rs112096918	5	C	T	0.1845	-0.0564	0.01	1.57e-08	rs112096918	0.00014373	0.00014277	0.31409	0.185673
81492643	rs4703870	5	G	A	0.7529	0.0613	0.0088	3.32e-12	rs4703870	-5.41e-05	0.00012671	0.6694	0.250229
82287685	rs1361549	6	G	A	0.4195	-0.0451	0.0075	1.56e-09	rs1361549	5.08e-05	0.00011054	0.64592	0.438122
88156923	rs17426269	1	G	A	0.1488	0.0576	0.0103	1.89e-08	rs17426269	5.63e-05	0.00015342	0.71343	0.153772
90662839	rs12110303	5	G	T	0.1597	-0.074	0.0107	4.8e-12	rs12110303	-0.00010612	0.00015259	0.48677	0.152899
91538920	rs78029804	15	C	T	0.1335	-0.076	0.011	4.57e-12	rs78029804	0.00027889	0.00016433	0.089676	0.127911
91588194	rs7781597	7	T	C	0.3829	0.0463	0.0076	1.28e-09	rs7781597	2.78e-05	0.00011402	0.80722	0.371142
91742924	rs7153397	14	C	T	0.695	0.0536	0.0081	3.36e-11	rs7153397	3.27e-05	0.00011891	0.78312	0.313992
91845444	rs28728062	7	G	C	0.3918	0.0423	0.0075	2.07e-08	rs28728062	5.78e-07	0.00011252	0.9959	0.393562
91888486	rs80046058	14	A	T	0.2385	-0.0498	0.0088	1.45e-08	rs80046058	-9.06e-05	0.00012638	0.47365	0.25432
94304344	rs10215799	7	C	T	0.7286	-0.054	0.0084	1.41e-10	rs10215799	-6.31e-06	0.00012195	0.95871	0.290716
99425767	rs629120	3	A	T	0.7793	-0.0509	0.0088	8.42e-09	rs629120	1.58e-05	0.00013162	0.90419	0.226975
99687273	rs4361315	3	G	A	0.7311	-0.0547	0.0087	2.59e-10	rs4361315	0.00016546	0.000129	0.19963	0.244002
101552440	rs71559437	7	G	A	0.122	-0.0794	0.0119	2.79e-11	rs549862036	-0.00048451	0.0016292	0.76617	0.00134609
102478959	rs514192	8	A	T	0.6752	-0.0448	0.0078	9.86e-09	rs514192	0.00020309	0.00011765	0.084315	0.323469
106064683	rs17617028	4	G	A	0.2257	0.0569	0.0087	7.64e-11	rs17617028	-0.00033728	0.00013644	0.013435	0.20404
106357736	rs2957449	8	T	C	0.5324	0.0475	0.0076	5.24e-10	rs2957449	7.88e-05	0.00011019	0.47443	0.471209
110305273	rs7847927	9	G	C	0.288	0.0744	0.0081	3.62e-20	rs7847927	5.32e-05	0.0001233	0.66602	0.27426
110892899	rs7862747	9	C	A	0.6226	0.1237	0.0077	3.36e-58	rs7862747	-6.52e-05	0.00011357	0.56614	0.380161
115128491	rs12250948	10	T	C	0.7844	-0.0644	0.0089	3.46e-13	rs12250948	0.00023379	0.00013519	0.083756	0.211553
117209548	rs13267382	8	A	G	0.6493	-0.0427	0.0077	2.93e-08	rs13267382	-6.32e-05	0.00011605	0.58613	0.346501
119308184	rs7029693	9	G	T	0.3645	-0.0554	0.0077	8.84e-13	rs7029693	-2.84e-05	0.00011474	0.80444	0.361472
120561314	rs372562666	1	A	G	0.2648	0.1193	0.0109	7.92e-28	rs537378364	-0.001663	0.0018228	0.3616	0.000946888
120857413	rs200565024	1	A	T	0.6288	0.0855	0.0088	3.16e-22	rs114517148	0.0029717	0.0052066	0.56817	0.000112263
121155824	rs4076654	2	A	T	0.3646	-0.0595	0.0079	4.16e-14	rs4076654	4.47e-05	0.00011534	0.69857	0.365379
121244272	rs12711947	2	T	C	0.8986	0.0864	0.0124	3.41e-12	rs12711947	-5.98e-05	0.00018343	0.74454	0.0997099
121280613	rs11249433	1	A	G	0.403	0.123	0.0077	4.73e-58	rs11249433	-5.36e-05	0.00011147	0.63051	0.416804
123095209	rs9421410	10	G	A	0.3269	-0.0599	0.008	6.03e-14	rs9420318	-8.53e-05	0.00011886	0.47313	0.313053
123350523	rs2981583	10	A	G	0.6051	-0.2823	0.0075	4.07e-306	rs1078806	-0.00022367	0.00011195	0.045729	0.405488
123801422	rs2253762	10	A	C	0.2971	0.056	0.0082	1.14e-11	rs2253762	-0.00017331	0.00012247	0.15704	0.286266
128370949	rs12550713	8	C	G	0.3998	0.1093	0.0075	2.99e-48	rs12550713	-7.76e-05	0.00011199	0.48852	0.401544
129204262	rs7017073	8	T	C	0.2115	0.0628	0.0089	1.77e-12	rs7017073	2.52e-05	0.00013419	0.85122	0.213753
129461016	rs11822830	11	A	G	0.5959	0.0445	0.0075	3.33e-09	rs11822830	8.44e-06	0.00011167	0.93976	0.413595
130656911	rs12706954	7	C	T	0.3735	-0.0494	0.0079	3.37e-10	rs12706954	-3.99e-05	0.00011528	0.72934	0.386296
130674481	rs68056147	7	G	A	0.299	0.0478	0.0082	6.79e-09	rs68056147	-1.43e-05	0.00012091	0.90609	0.305417
132442263	rs56083805	5	T	C	0.2416	-0.0595	0.0091	7.01e-11	rs56083805	4.01e-05	0.00012956	0.75679	0.236325
139954640	rs12703654	7	C	A	0.4495	0.0587	0.0077	3.1e-14	rs12703654	-0.00011782	0.00011256	0.29524	0.462392
141147414	rs7650602	3	T	C	0.4422	0.0571	0.0075	2.27e-14	rs7650602	0.00011535	0.00011115	0.29938	0.44988
144074929	rs720475	7	G	A	0.2527	-0.0508	0.0086	3.76e-09	rs720475	8.77e-05	0.00012655	0.48849	0.259324
145312597	rs61816397	1	T	C	0.3684	-0.0563	0.0097	5.76e-09	rs2791751	-0.00011261	0.00011947	0.34588	0.381389
145604791	rs36107432	1	G	T	0.3575	-0.0508	0.008	1.71e-10	rs36107432	0.00015803	0.00011388	0.16524	0.368244
149595505	rs2121348	6	T	C	0.2039	-0.0538	0.0093	7.55e-09	rs2121348	5.74e-06	0.00013728	0.96665	0.200597
149892872	rs11205277	1	A	G	0.4308	0.0562	0.0075	8.38e-14	rs11205277	3.17e-05	0.00011065	0.77469	0.437742
151955914	rs60954078	6	A	G	0.07	0.1392	0.014	2.21e-23	rs9397437	0.00025437	0.00021485	0.23643	0.0703137
152055978	rs6904031	6	A	T	0.0643	0.1107	0.0148	6.67e-14	rs6904031	9.14e-05	0.00023793	0.70102	0.0571668
152432902	rs910416	6	C	T	0.5219	0.0532	0.0074	6.14e-13	rs910416	-8.48e-05	0.00011023	0.44178	0.489996
155148781	rs4971059	1	G	A	0.3632	0.0519	0.0077	1.27e-11	rs4971059	3.08e-05	0.00011439	0.78778	0.361953
158244083	rs1432679	5	C	T	0.5663	-0.0695	0.0074	5.77e-21	rs1432679	0.00018975	0.00011062	0.086283	0.446317
169568846	rs7729559	5	C	T	0.2227	0.057	0.0088	9.31e-11	rs7729559	0.00012042	0.00012998	0.35422	0.233986
172283173	rs4894562	3	G	A	0.2172	0.0519	0.0089	4.57e-09	rs4894562	3.5e-05	0.00013301	0.79259	0.220736
172382905	rs13406134	2	C	T	0.3681	-0.0494	0.0077	1.56e-10	rs13406134	-9.54e-05	0.00011402	0.40258	0.368768
172972971	rs2016394	2	G	A	0.4748	-0.0603	0.0074	3.22e-16	rs2016394	-0.00012051	0.00011012	0.27382	0.479702
174207470	rs7589172	2	A	C	0.8531	0.063	0.0106	2.58e-09	rs7589172	-1.61e-05	0.00015113	0.91497	0.158368
175828036	rs7697216	4	T	C	0.8819	0.1338	0.0118	6.06e-30	rs7697216	-0.00019488	0.00016968	0.25077	0.119006
201437832	rs35383942	1	C	T	0.0562	0.0918	0.0164	2.33e-08	rs35383942	0.00015941	0.0002262	0.48098	0.0628173
202123430	rs3769821	2	C	T	0.6683	-0.0545	0.0078	2.09e-12	rs3769821	0.00013688	0.00011837	0.24752	0.314859
203801249	rs59867004	1	T	C	0.2724	0.0461	0.0084	4.16e-08	rs59867004	0.00017404	0.00012309	0.15736	0.27531
217220574	rs11117758	1	G	A	0.2086	-0.05	0.0091	4.06e-08	rs11117758	-1.59e-05	0.00013539	0.90636	0.211597
217920769	rs4442975	2	G	T	0.5021	-0.1482	0.0073	6.65e-91	rs4442975	-3.71e-05	0.0001103	0.73662	0.488776
218041883	rs72953532	2	C	T	0.0319	-0.2072	0.0251	1.61e-16	rs72953532	0.00024379	0.00030613	0.42582	0.0332615
218303958	rs2568176	2	G	A	0.2915	0.0713	0.008	7.33e-19	rs2568176	-3.73e-05	0.000121	0.75818	0.292428
242034263	rs72755295	1	A	G	0.0309	0.1481	0.0208	1.08e-12	rs72755295	-3.77e-05	0.00030827	0.90261	0.0332613
