# Supplementary material for: Bidirectional Mendelian randomization analysis investigating the genetic association between primary breast cancer and colorectal cancer
Source: Front Immunol. 2024 Jan 12;14:1260941. doi: 10.3389/fimmu.2023.1260941 (PMC10811019; doi:10.3389/fimmu.2023.1260941)
Supplement: Supplementary file 2 [file DataSheet_2.xlsx]

## Sheet: CRC_BC
Position	SNP.x	Chrom.	Alleles..risk.other.	RAF	exposure.beta	exposure.se	P	SNP.y	outcome.beta	outcome.se	PV.cancer_c_Block_C50.C50	MAF
809643	rs4968127	17	G/A	0.3684	0.09	0.0153061	4.1e-09	rs4968127	0.00048443	0.00058682	0.40908	0.361271
1157642	rs62131228	19	G/A	0.981	0.25	0.0586735	2.4e-08	rs62131228	0.0022633	0.0019608	0.24839	0.0219062
1296486	rs2735940	5	G/A	0.4952	0.1	0.0153061	4.4e-15	rs2735940	-0.0022785	0.00056395	5.34e-05	0.490671
4388271	rs3217810	12	T/C	0.1253	0.18	0.0280612	5.2e-18	rs3217810	-0.00090197	0.00088394	0.30754	0.127638
6376457	rs189583	20	G/C	0.3298	0.1	0.0153061	1.5e-11	rs189583	-1.57e-05	0.00059603	0.97902	0.329587
6699595	rs4813802	20	G/T	0.3561	0.09	0.0153061	3.1e-09	rs4813802	-2.3911e-05	0.00058422	0.96735	0.363102
7740976	rs11087784	20	G/A	0.1523	0.11	0.0204082	2.8e-09	rs11087784	-0.00098219	0.00082499	0.23383	0.136641
8739580	rs11255841	10	T/A	0.703	0.12	0.0178571	2.2e-16	rs11255841	-0.00054329	0.00060743	0.3711	0.312283
33010736	rs2293581	15	A/G	0.2116	0.2	0.0178571	7.1e-35	rs2293581	0.00062589	0.00070025	0.37142	0.199186
33519927	rs28840750	19	T/G	0.948	0.28	0.0433673	3.9e-17	rs28840750	0.0014987	0.0013514	0.26743	0.0449653
36623379	rs9470361	6	A/G	0.2488	0.1	0.0178571	2.1e-09	rs9470361	-0.0012986	0.00065844	0.04859	0.236838
37034946	rs1800734	3	A/G	0.247	0.14	0.0204082	3.8e-18	rs1800734	0.0011019	0.00068964	0.1101	0.208322
37462010	rs7333607	13	G/A	0.235	0.1	0.0178571	3.2e-09	rs7333607	0.00011104	0.00065801	0.86599	0.237985
40280076	rs12514517	5	A/G	0.288	0.11	0.0153061	1.6e-13	rs12514517	-0.00012646	0.00061943	0.83824	0.288136
40915239	rs35470271	3	G/A	0.154	0.15	0.0204082	4.1e-15	rs35470271	0.00012908	0.00079183	0.87051	0.146148
43134191	rs11610543	12	G/A	0.5013	0.09	0.0153061	9.6e-10	rs11610543	0.00090908	0.00056307	0.10642	0.478339
45724999	rs736037	22	A/G	0.286	0.07	0.0127551	2.8e-08	rs736037	-3.5413e-05	0.00063771	0.95572	0.257557
47340117	rs6066825	20	A/G	0.6448	0.1	0.0153061	2.3e-10	rs6066825	-0.00039292	0.00058535	0.50206	0.364652
51171090	rs12372718	12	G/A	0.3924	0.12	0.0178571	1.5e-18	rs12372718	-0.00034648	0.00056976	0.54311	0.405301
51359658	rs28611105	14	G/T	0.215	0.1	0.0204082	4.7e-09	rs28611105	-0.00021757	0.00071149	0.75976	0.194356
52269491	rs353548	3	G/A	0.953	0.14	0.0280612	1.3e-08	rs353548	-0.00073014	0.0012872	0.57056	0.0500133
54419106	rs35107139	14	C/A	0.4235	0.1	0.0178571	1.8e-14	rs35107139	-0.001267	0.00058971	0.031672	0.40346
55831203	rs6014965	20	A/G	0.554	0.07	0.0127551	4.5e-09	rs6014965	-0.00048627	0.00056045	0.38559	0.463956
59189361	rs17094983	14	G/A	0.8773	0.11	0.0229592	4.4e-08	rs17094983	0.0006526	0.00087142	0.45393	0.118458
60932414	rs1741640	20	C/T	0.7652	0.16	0.0204082	4.7e-20	rs1741640	0.0008904	0.00065714	0.17543	0.243675
61549025	rs174533	11	G/A	0.6739	0.09	0.0178571	4.2e-08	rs174533	0.00082514	0.00058906	0.16128	0.346785
67402824	rs56324967	15	C/T	0.6757	0.09	0.0153061	3.1e-09	rs56324967	8.04e-05	0.00059543	0.89253	0.32446
70413253	rs983318	17	A/G	0.2526	0.1	0.0178571	2.9e-09	rs983318	-0.0019758	0.00065906	0.0027184	0.2406
71040166	rs3124454	1	G/T	0.581	0.07	0.0127551	1.4e-08	rs3124454	0.0012019	0.00058333	0.039365	0.402244
74280012	rs7121958	11	G/T	0.5105	0.11	0.0153061	3.1e-16	rs7121958	-0.00012026	0.00056309	0.83088	0.499887
74427921	rs61389091	11	C/T	0.9606	0.25	0.0510204	2e-11	rs61389091	-0.0037808	0.0014061	0.0071703	0.0418701
80043258	rs9930005	16	C/A	0.4303	0.09	0.0153061	6.7e-09	rs9930005	0.00026934	0.00057355	0.63863	0.427198
80819132	rs704017	10	G/A	0.5846	0.11	0.0153061	2.4e-15	rs704017	0.0010418	0.00056671	0.066015	0.428038
81061048	rs75954926	17	G/A	0.6568	0.11	0.0178571	4.1e-12	rs75954926	-0.00030882	0.00059363	0.60291	0.344879
91574624	rs7071258	10	A/G	0.216	0.08	0.0153061	8.4e-09	rs7071258	-0.00019949	0.00067432	0.76735	0.225998
93014929	rs61975764	14	G/A	0.553	0.08	0.0153061	2.8e-08	rs61975764	0.00072519	0.00056323	0.1979	0.465495
99782937	rs80158569	14	A/G	0.075	0.17	0.0306122	8.6e-11	rs80158569	-0.00088703	0.0010697	0.40697	0.0776985
101351704	rs11190164	10	G/A	0.2626	0.1	0.0178571	1.7e-09	rs11190164	0.00092655	0.00063593	0.14512	0.270831
111156836	rs3087967	11	T/C	0.2911	0.17	0.0178571	8.6e-30	rs3087967	-0.0013198	0.00061141	0.030881	0.30175
117630683	rs16892766	8	C/A	0.0829	0.21	0.0280612	4.1e-19	rs16892766	0.00087508	0.0010366	0.39857	0.0791396
128413305	rs6983267	8	G/T	0.5228	0.16	0.0153061	3.5e-30	rs6983267	0.00031209	0.00056081	0.57786	0.48143
130607779	rs73161913	7	G/A	0.943	0.15	0.0306122	1.3e-09	rs73161913	0.0012559	0.0011719	0.28387	0.0625122
134467220	rs4976270	5	C/T	0.5501	0.1	0.0153061	1.8e-13	rs4976270	0.00093604	0.00056968	0.10036	0.46026
136407479	rs1446585	2	G/A	0.399	0.07	0.0153061	3.3e-08	rs1446585	0.00072894	0.00065484	0.26564	0.23611
149546426	rs2302274	5	G/A	0.478	0.07	0.0127551	4.9e-09	rs2302274	-0.0010688	0.00056496	0.058522	0.44928
183002639	rs6678517	1	A/G	0.5898	0.1	0.0153061	2.5e-14	rs6678517	-0.00015664	0.00056619	0.78204	0.424256
222112634	rs17011141	1	G/A	0.2087	0.13	0.0204082	9.6e-15	rs17011141	0.00012336	0.00070545	0.86119	0.20024

## Sheet: colon cancer_BC
Position	SNP.x	CHR	Alleles..risk.other.	RAF	OR	exposure.beta	exposure.se	P	SNP.y	outcome.beta	outcome.se	PV.cancer_c_Block_C50.C50	MAF
809643	rs4968127	17	G/A	0.3684	1.09	0.09	0.0153061	4.1e-09	rs4968127	0.00048443	0.00058682	0.40908	0.361271
1296486	rs2735940	5	G/A	0.4952	1.1	0.1	0.0153061	8.4e-13	rs2735940	0.0022785	0.00056395	5.34e-05	0.490671
4388271	rs3217810	12	T/C	0.1253	1.2	0.18	0.0280612	5.2e-18	rs3217810	0.00090197	0.00088394	0.30754	0.127638
6376457	rs189583	20	G/C	0.3298	1.1	0.1	0.0178571	2.2e-11	rs189583	-1.57e-05	0.00059603	0.97902	0.329587
6699595	rs4813802	20	G/T	0.3561	1.09	0.09	0.0153061	3.1e-09	rs4813802	2.39e-05	0.00058422	0.96735	0.363102
7740976	rs11087784	20	G/A	0.1523	1.12	0.11	0.0204082	2.8e-09	rs11087784	0.00098219	0.00082499	0.23383	0.136641
8739580	rs11255841	10	T/A	0.703	1.13	0.12	0.0178571	3.4e-16	rs11255841	-0.00054329	0.00060743	0.3711	0.312283
33010736	rs2293581	15	A/G	0.2116	1.16	0.15	0.0204082	3.5e-19	rs2293581	-0.00062589	0.00070025	0.37142	0.199186
33519927	rs28840750	19	T/G	0.948	1.32	0.28	0.0433673	3.9e-17	rs28840750	0.0014987	0.0013514	0.26743	0.0449653
37034946	rs1800734	3	A/G	0.247	1.15	0.14	0.0204082	3.8e-18	rs1800734	-0.0011019	0.00068964	0.1101	0.208322
40280076	rs12514517	5	A/G	0.288	1.12	0.11	0.0153061	1.6e-13	rs12514517	0.00012646	0.00061943	0.83824	0.288136
40915239	rs35470271	3	G/A	0.154	1.12	0.11	0.0204082	4.6e-09	rs35470271	-0.00012908	0.00079183	0.87051	0.146148
43134191	rs11610543	12	G/A	0.5013	1.09	0.09	0.0153061	9.6e-10	rs11610543	-0.00090908	0.00056307	0.10642	0.478339
45724999	rs736037	22	A/G	0.286	1.07	0.07	0.0127551	2.8e-08	rs736037	3.54e-05	0.00063771	0.95572	0.257557
47340117	rs6066825	20	A/G	0.6448	1.1	0.1	0.0153061	2.9e-10	rs6066825	-0.00039292	0.00058535	0.50206	0.364652
51171090	rs12372718	12	G/A	0.3924	1.13	0.12	0.0178571	1.5e-18	rs12372718	0.00034648	0.00056976	0.54311	0.405301
52269491	rs353548	3	G/A	0.953	1.15	0.14	0.0280612	1.3e-08	rs353548	0.00073014	0.0012872	0.57056	0.0500133
54419106	rs35107139	14	C/A	0.4235	1.1	0.1	0.0153061	3.1e-11	rs35107139	0.001267	0.00058971	0.031672	0.40346
59189361	rs17094983	14	G/A	0.8773	1.12	0.11	0.0229592	4.4e-08	rs17094983	0.0006526	0.00087142	0.45393	0.118458
60932414	rs1741640	20	C/T	0.7652	1.11	0.1	0.0178571	2.1e-09	rs1741640	-0.0008904	0.00065714	0.17543	0.243675
61549025	rs174533	11	G/A	0.6739	1.09	0.09	0.0178571	4.2e-08	rs174533	0.00082514	0.00058906	0.16128	0.346785
67402824	rs56324967	15	C/T	0.6757	1.09	0.09	0.0153061	3.1e-09	rs56324967	-8.04e-05	0.00059543	0.89253	0.32446
70413253	rs983318	17	A/G	0.2526	1.1	0.1	0.0178571	2.9e-09	rs983318	0.0019758	0.00065906	0.0027184	0.2406
71040166	rs3124454	1	G/T	0.581	1.07	0.07	0.0127551	1.4e-08	rs3124454	0.0012019	0.00058333	0.039365	0.402244
74280012	rs7121958	11	G/T	0.5105	1.12	0.11	0.0153061	3.1e-16	rs7121958	0.00012026	0.00056309	0.83088	0.499887
74427921	rs61389091	11	C/T	0.9606	1.29	0.25	0.0510204	2e-11	rs61389091	-0.0037808	0.0014061	0.0071703	0.0418701
80043258	rs9930005	16	C/A	0.4303	1.09	0.09	0.0153061	6.7e-09	rs9930005	0.00026934	0.00057355	0.63863	0.427198
80819132	rs704017	10	G/A	0.5846	1.12	0.11	0.0153061	2.4e-15	rs704017	-0.0010418	0.00056671	0.066015	0.428038
81061048	rs75954926	17	G/A	0.6568	1.11	0.1	0.0178571	1e-09	rs75954926	0.00030882	0.00059363	0.60291	0.344879
93014929	rs61975764	14	G/A	0.553	1.08	0.08	0.0153061	2.8e-08	rs61975764	0.00072519	0.00056323	0.1979	0.465495
99782937	rs80158569	14	A/G	0.075	1.18	0.17	0.0306122	8.6e-11	rs80158569	0.00088703	0.0010697	0.40697	0.0776985
101351704	rs11190164	10	G/A	0.2626	1.1	0.1	0.0178571	1.7e-09	rs11190164	-0.00092655	0.00063593	0.14512	0.270831
111156836	rs3087967	11	T/C	0.2911	1.16	0.15	0.0178571	3.4e-23	rs3087967	-0.0013198	0.00061141	0.030881	0.30175
117630683	rs16892766	8	C/A	0.0829	1.2	0.18	0.0306122	2.3e-14	rs16892766	-0.00087508	0.0010366	0.39857	0.0791396
128413305	rs6983267	8	G/T	0.5228	1.16	0.15	0.0178571	1.8e-27	rs6983267	0.00031209	0.00056081	0.57786	0.48143
134467220	rs4976270	5	C/T	0.5501	1.11	0.1	0.0153061	1.8e-13	rs4976270	0.00093604	0.00056968	0.10036	0.46026
222112634	rs17011141	1	G/A	0.2087	1.14	0.13	0.0204082	9.6e-15	rs17011141	-0.00012336	0.00070545	0.86119	0.20024

## Sheet: rectal cancer_BC
Position	SNP.x	CHR	Alleles..risk.other.	RAF	R2	exposure.beta	exposure.se	P	SNP.y	outcome.beta	outcome.se	PV.cancer_c_Block_C50.C50	MAF
1296486	rs2735940	5	G/A	0.4952	0.00499954	0.1	0.0153061	4.4e-15	rs2735940	-0.0022785	0.00056395	5.34e-05	0.490671
6376457	rs189583	20	G/C	0.3298	0.00442064	0.1	0.0153061	1.5e-11	rs189583	-1.57e-05	0.00059603	0.97902	0.329587
8739580	rs11255841	10	T/A	0.703	0.00601318	0.12	0.0178571	2.2e-16	rs11255841	-0.00054329	0.00060743	0.3711	0.312283
33010736	rs2293581	15	A/G	0.2116	0.013346	0.2	0.0178571	7.1e-35	rs2293581	0.00062589	0.00070025	0.37142	0.199186
33519927	rs28840750	19	T/G	0.948	0.00319438	0.18	0.0357143	9.9e-09	rs28840750	0.0014987	0.0013514	0.26743	0.0449653
36623379	rs9470361	6	A/G	0.2488	0.00373797	0.1	0.0178571	2.1e-09	rs9470361	-0.0012986	0.00065844	0.04859	0.236838
37462010	rs7333607	13	G/A	0.235	0.0035955	0.1	0.0178571	3.2e-09	rs7333607	0.00011104	0.00065801	0.86599	0.237985
40280076	rs12514517	5	A/G	0.288	0.00410112	0.1	0.0153061	4e-10	rs12514517	-0.00012646	0.00061943	0.83824	0.288136
40915239	rs35470271	3	G/A	0.154	0.00586278	0.15	0.0204082	4.1e-15	rs35470271	0.00012908	0.00079183	0.87051	0.146148
47340117	rs6066825	20	A/G	0.6448	0.00458066	0.1	0.0153061	2.3e-10	rs6066825	-0.00039292	0.00058535	0.50206	0.364652
51171090	rs12372718	12	G/A	0.3924	0.00386244	0.09	0.0153061	3.3e-09	rs12372718	-0.00034648	0.00056976	0.54311	0.405301
51359658	rs28611105	14	G/T	0.215	0.0033755	0.1	0.0204082	4.7e-09	rs28611105	-0.00021757	0.00071149	0.75976	0.194356
54419106	rs35107139	14	C/A	0.4235	0.00488295	0.1	0.0178571	1.8e-14	rs35107139	-0.001267	0.00058971	0.031672	0.40346
60932414	rs1741640	20	C/T	0.7652	0.00919905	0.16	0.0204082	4.7e-20	rs1741640	0.0008904	0.00065714	0.17543	0.243675
74280012	rs7121958	11	G/T	0.5105	0.00404821	0.09	0.0153061	2.7e-10	rs7121958	-0.00012026	0.00056309	0.83088	0.499887
74427921	rs61389091	11	C/T	0.9606	0.00400428	0.23	0.0484694	3.9e-10	rs61389091	-0.0037808	0.0014061	0.0071703	0.0418701
80819132	rs704017	10	G/A	0.5846	0.00310839	0.08	0.0153061	9e-09	rs704017	0.0010418	0.00056671	0.066015	0.428038
81061048	rs75954926	17	G/A	0.6568	0.00545501	0.11	0.0178571	4.1e-12	rs75954926	-0.00030882	0.00059363	0.60291	0.344879
111156836	rs3087967	11	T/C	0.2911	0.0119277	0.17	0.0178571	8.6e-30	rs3087967	-0.0013198	0.00061141	0.030881	0.30175
117630683	rs16892766	8	C/A	0.0829	0.00670563	0.21	0.0280612	4.1e-19	rs16892766	0.00087508	0.0010366	0.39857	0.0791396
128413305	rs6983267	8	G/T	0.5228	0.0127734	0.16	0.0153061	3.5e-30	rs6983267	0.00031209	0.00056081	0.57786	0.48143
183002639	rs6678517	1	A/G	0.5898	0.00483872	0.1	0.0153061	2.5e-14	rs6678517	-0.00015664	0.00056619	0.78204	0.424256
222112634	rs17011141	1	G/A	0.2087	0.00330289	0.1	0.0178571	9.5e-09	rs17011141	0.00012336	0.00070545	0.86119	0.20024

## Sheet: left CRC_BC
Position	SNP.x	CHR	Alleles..risk.other.	RAF	exposure.beta	exposure.se	P	SNP.y	outcome.beta	outcome.se	PV.cancer_c_Block_C50.C50	MAF
101351704	rs11190164	10	G/A	0.2626	0.1	0.0178571	1.7e-09	rs11190164	0.00092655	0.00063593	0.14512	0.270831
8739580	rs11255841	10	T/A	0.703	0.12	0.0178571	3.4e-16	rs11255841	-0.00054329	0.00060743	0.3711	0.312283
43134191	rs11610543	12	G/A	0.5013	0.09	0.0153061	9.6e-10	rs11610543	0.00090908	0.00056307	0.10642	0.478339
51171090	rs12372718	12	G/A	0.3924	0.12	0.0178571	1.5e-18	rs12372718	-0.00034648	0.00056976	0.54311	0.405301
40280076	rs12514517	5	A/G	0.288	0.11	0.0153061	1.6e-13	rs12514517	-0.00012646	0.00061943	0.83824	0.288136
117630683	rs16892766	8	C/A	0.0829	0.18	0.0306122	2.3e-14	rs16892766	0.00087508	0.0010366	0.39857	0.0791396
222112634	rs17011141	1	G/A	0.2087	0.13	0.0204082	9.6e-15	rs17011141	0.00012336	0.00070545	0.86119	0.20024
60932414	rs1741640	20	C/T	0.7652	0.1	0.0178571	2.1e-09	rs1741640	0.0008904	0.00065714	0.17543	0.243675
61549025	rs174533	11	G/A	0.6739	0.09	0.0178571	4.2e-08	rs174533	0.00082514	0.00058906	0.16128	0.346785
6376457	rs189583	20	G/C	0.3298	0.1	0.0178571	2.2e-11	rs189583	-1.57e-05	0.00059603	0.97902	0.329587
33010736	rs2293581	15	A/G	0.2116	0.11	0.0204082	8.1e-11	rs2293581	0.00062589	0.00070025	0.37142	0.199186
1296486	rs2735940	5	G/A	0.4952	0.08	0.0127551	6.8e-09	rs2735940	-0.0022785	0.00056395	5.34e-05	0.490671
51359658	rs28611105	14	G/T	0.215	0.1	0.0204082	4.7e-09	rs28611105	-0.00021757	0.00071149	0.75976	0.194356
33519927	rs28840750	19	T/G	0.948	0.28	0.0433673	3.9e-17	rs28840750	0.0014987	0.0013514	0.26743	0.0449653
111156836	rs3087967	11	T/C	0.2911	0.15	0.0178571	3.4e-23	rs3087967	-0.0013198	0.00061141	0.030881	0.30175
54419106	rs35107139	14	C/A	0.4235	0.1	0.0153061	8.6e-11	rs35107139	-0.001267	0.00058971	0.031672	0.40346
40915239	rs35470271	3	G/A	0.154	0.11	0.0204082	4.6e-09	rs35470271	0.00012908	0.00079183	0.87051	0.146148
809643	rs4968127	17	G/A	0.3684	0.09	0.0153061	4.1e-09	rs4968127	0.00048443	0.00058682	0.40908	0.361271
47340117	rs6066825	20	A/G	0.6448	0.1	0.0153061	2.9e-10	rs6066825	-0.00039292	0.00058535	0.50206	0.364652
74427921	rs61389091	11	C/T	0.9606	0.25	0.0510204	2e-11	rs61389091	-0.0037808	0.0014061	0.0071703	0.0418701
183002639	rs6678517	1	A/G	0.5898	0.1	0.0153061	2.5e-14	rs6678517	-0.00015664	0.00056619	0.78204	0.424256
128413305	rs6983267	8	G/T	0.5228	0.15	0.0178571	1.8e-27	rs6983267	0.00031209	0.00056081	0.57786	0.48143
80819132	rs704017	10	G/A	0.5846	0.08	0.0153061	9e-09	rs704017	0.0010418	0.00056671	0.066015	0.428038
74280012	rs7121958	11	G/T	0.5105	0.11	0.0153061	3.1e-16	rs7121958	-0.00012026	0.00056309	0.83088	0.499887
37462010	rs7333607	13	G/A	0.235	0.1	0.0178571	3.2e-09	rs7333607	0.00011104	0.00065801	0.86599	0.237985
81061048	rs75954926	17	G/A	0.6568	0.1	0.0178571	1e-09	rs75954926	-0.00030882	0.00059363	0.60291	0.344879
36623379	rs9470361	6	A/G	0.2488	0.1	0.0178571	2.1e-09	rs9470361	-0.0012986	0.00065844	0.04859	0.236838
70413253	rs983318	17	A/G	0.2526	0.1	0.0178571	4.5e-09	rs983318	-0.0019758	0.00065906	0.0027184	0.2406
80043258	rs9930005	16	C/A	0.4303	0.09	0.0153061	6.7e-09	rs9930005	0.00026934	0.00057355	0.63863	0.427198

## Sheet: right CRC_BC
Position	SNP	CHR	Alleles..risk.other.	RAF	exposure.beta	exposure.se	P	SNP	outcome.beta	outcome.se	PV.cancer_c_Block_C50.C50	MAF
1296486	rs2735940	5	G/A	0.4952	0.1	0.0153061	8.4e-13	rs2735940	-0.0022785	0.00056395	5.34e-05	0.490671
4388271	rs3217810	12	T/C	0.1253	0.18	0.0280612	5.2e-18	rs3217810	-0.00090197	0.00088394	0.30754	0.127638
6376457	rs189583	20	G/C	0.3298	0.09	0.0153061	4.1e-09	rs189583	-1.57e-05	0.00059603	0.97902	0.329587
6699595	rs4813802	20	G/T	0.3561	0.09	0.0153061	3.1e-09	rs4813802	-2.39e-05	0.00058422	0.96735	0.363102
7740976	rs11087784	20	G/A	0.1523	0.11	0.0204082	2.8e-09	rs11087784	-0.00098219	0.00082499	0.23383	0.136641
33010736	rs2293581	15	A/G	0.2116	0.15	0.0204082	3.5e-19	rs2293581	0.00062589	0.00070025	0.37142	0.199186
37034946	rs1800734	3	A/G	0.247	0.14	0.0204082	3.8e-18	rs1800734	0.0011019	0.00068964	0.1101	0.208322
51171090	rs12372718	12	G/A	0.3924	0.08	0.0153061	2.9e-08	rs12372718	-0.00034648	0.00056976	0.54311	0.405301
54419106	rs35107139	14	C/A	0.4235	0.1	0.0153061	3.1e-11	rs35107139	-0.001267	0.00058971	0.031672	0.40346
59189361	rs17094983	14	G/A	0.8773	0.11	0.0229592	4.4e-08	rs17094983	0.0006526	0.00087142	0.45393	0.118458
67402824	rs56324967	15	C/T	0.6757	0.09	0.0153061	3.1e-09	rs56324967	8.04e-05	0.00059543	0.89253	0.32446
70413253	rs983318	17	A/G	0.2526	0.1	0.0178571	2.9e-09	rs983318	-0.0019758	0.00065906	0.0027184	0.2406
80819132	rs704017	10	G/A	0.5846	0.11	0.0153061	2.4e-15	rs704017	0.0010418	0.00056671	0.066015	0.428038
93014929	rs61975764	14	G/A	0.553	0.08	0.0153061	2.8e-08	rs61975764	0.00072519	0.00056323	0.1979	0.465495
99782937	rs80158569	14	A/G	0.075	0.17	0.0306122	8.6e-11	rs80158569	-0.00088703	0.0010697	0.40697	0.0776985
117630683	rs16892766	8	C/A	0.0829	0.15	0.0280612	1.2e-09	rs16892766	0.00087508	0.0010366	0.39857	0.0791396
128413305	rs6983267	8	G/T	0.5228	0.15	0.0153061	6.2e-26	rs6983267	0.00031209	0.00056081	0.57786	0.48143
134467220	rs4976270	5	C/T	0.5501	0.1	0.0153061	1.8e-13	rs4976270	0.00093604	0.00056968	0.10036	0.46026
